# Supplementary material for: Cascade cyclization of alkene-tethered acylsilanes and allylic sulfones enabled by unproductive energy transfer photocatalysis
Source: Nat Commun. 2022 Oct 16;13:6111. doi: 10.1038/s41467-022-33730-x (PMC9573877; doi:10.1038/s41467-022-33730-x)
Supplement: Supplementary file 3 — Source Data [file 41467_2022_33730_MOESM3_ESM.zip]

Archive with 7 entries (7 files):
- source-date-fig2-b.xlsx
- source-date-fig2-c.xlsx
- source-date-fig2-d.xlsx
- source-date-fig7-b-1.xlsx
- source-date-fig7-c-1.xlsx
- source-date-fig7-c-2.xlsx
- source-date-fig2-a.xlsx
