# Supplementary material for: Cascade cyclization of alkene-tethered acylsilanes and allylic sulfones enabled by unproductive energy transfer photocatalysis
Source: Nat Commun. 2022 Oct 16;13:6111. doi: 10.1038/s41467-022-33730-x (PMC9573877; doi:10.1038/s41467-022-33730-x)
Supplement: Supplementary file 3 — Source Data [file 41467_2022_33730_MOESM3_ESM.zip › source-date-fig2-b.xlsx]

## Sheet: Sheet1
figure2-b
wavelength	1a	1a+1*10^(-4) M Eosin Y	1a+3*10^(-4) M Eosin Y	1a+5*10^(-4) M Eosin Y	1a+7*10^(-4) M Eosin Y
370	139.2	201.4	142.9	150.1	135.9
371	136.9	196.6	143.3	149.7	135.2
372	133.2	191.4	142.3	150.7	134.4
373	130.8	186	142.1	147.9	133.7
374	129.8	185.5	140.8	146.6	135.4
375	127.5	180.4	142	148.6	137.2
376	129.5	184.6	144	149.7	139.6
377	131.2	188.7	148	155	143.5
378	135.5	193.7	152.1	162.7	147.6
379	140.8	198.6	158	167.2	153.6
380	153.2	209.4	166.6	175.7	159.8
381	167.3	222.2	180.3	185.9	165.2
382	186.2	242.4	196.3	195.4	172.6
383	212.7	263.3	214.7	207.3	182.4
384	244.3	290.7	234.7	225.3	193.3
385	286.2	324.8	262.3	242.8	205.1
386	334.9	369.5	293	265.6	218.8
387	393.9	420.4	330.3	293.4	238.3
388	467.6	476.3	371.9	323.6	260.2
389	550.9	540.4	418.9	360.5	283.3
390	644.3	617	477.1	399.8	313.1
391	749.4	702	539.2	441	347.3
392	865.7	798.2	610.4	485.5	382.8
393	1002	906.7	695.1	543.9	423.1
394	1163	1032	788.1	607.4	466.7
395	1335	1176	886.7	671.9	518.1
396	1528	1335	1000	746.4	568.7
397	1756	1520	1124	827.8	628.8
398	2006	1716	1263	915.2	697.9
399	2280	1931	1417	1027	772.7
400	2581	2165	1586	1131	852.4
401	2884	2420	1766	1249	938.2
402	3215	2695	1955	1373	1031
403	3558	2976	2148	1497	1129
404	3879	3252	2346	1631	1228
405	4216	3528	2539	1764	1320
406	4540	3792	2734	1880	1405
407	4833	4039	2914	1997	1495
408	5101	4255	3072	2098	1572
409	5342	4445	3214	2206	1646
410	5545	4613	3334	2296	1711
411	5734	4750	3435	2371	1760
412	5876	4858	3517	2432	1808
413	5966	4951	3574	2475	1851
414	6049	5009	3591	2516	1882
415	6096	5050	3613	2547	1906
416	6105	5056	3632	2561	1911
417	6096	5050	3643	2569	1917
418	6049	5036	3645	2571	1920
419	6007	5031	3629	2560	1911
420	5971	4998	3606	2559	1901
421	5918	4967	3598	2553	1886
422	5887	4932	3582	2547	1881
423	5859	4916	3564	2525	1882
424	5828	4906	3547	2508	1865
425	5828	4884	3518	2484	1846
426	5818	4857	3508	2473	1835
427	5828	4849	3482	2455	1825
428	5818	4848	3458	2417	1809
429	5815	4846	3446	2382	1785
430	5807	4843	3425	2362	1750
431	5831	4838	3387	2337	1721
432	5826	4835	3366	2306	1689
433	5831	4826	3328	2272	1647
434	5812	4791	3291	2231	1601
435	5798	4765	3253	2195	1547
436	5803	4726	3187	2148	1490
437	5797	4670	3122	2085	1429
438	5745	4600	3068	2028	1379
439	5703	4524	2991	1969	1321
440	5641	4452	2904	1899	1260
441	5578	4381	2831	1827	1203
442	5500	4289	2757	1760	1144
443	5388	4202	2672	1688	1091
444	5291	4118	2588	1632	1043
445	5195	4028	2488	1561	987.7
446	5080	3935	2401	1492	943.5
447	4966	3823	2324	1432	901.4
448	4847	3719	2241	1378	859.7
449	4741	3612	2152	1313	826.8
450	4621	3504	2086	1253	789.4
451	4505	3389	2013	1192	756.2
452	4394	3276	1952	1145	729.7
453	4297	3160	1888	1087	699.4
454	4184	3065	1835	1039	669.3
455	4092	2968	1771	982.9	642.8
456	4009	2877	1719	944.3	613.5
457	3932	2788	1655	904.3	590.1
458	3837	2694	1603	859.9	563.8
459	3760	2600	1553	814.1	535.9
460	3673	2531	1495	782.7	512.4
461	3603	2447	1437	743.6	490.7
462	3521	2360	1388	712.4	465.8
463	3436	2276	1337	670	440.4
464	3350	2195	1287	631.6	415.9
465	3263	2126	1229	595	391.7
466	3164	2054	1174	559.4	370.5
467	3089	1970	1122	524.5	346.7
468	3009	1891	1074	489	326.7
469	2927	1815	1030	458.5	307.1
470	2846	1739	982.6	433.8	291.5
471	2776	1658	937.3	409.1	274.1
472	2706	1592	897.9	386.9	263.6
473	2629	1536	861.1	366.9	250.9
474	2548	1469	831.4	344.5	237.3
475	2474	1408	792.8	327.2	226.2
476	2402	1347	758.3	306.9	219
477	2327	1291	732.1	290	211.3
478	2246	1234	705.1	272.9	206.2
479	2176	1168	678.8	256.1	197.2
480	2114	1094	653.7	241.9	189.2
481	2048	1040	626.1	229.2	184.7
482	1977	983.7	606.4	214.2	180.7
483	1911	932.2	582.7	200.3	175.5
484	1852	878.5	559.4	186.9	171
485	1792	826	539.7	175.4	166.8
486	1734	782	521.6	166.2	164.6
487	1683	738.8	499.8	155.5	162.5
488	1626	696.2	488.9	146.4	159.9
489	1564	656.8	472.9	140.8	157.3
490	1512	615	460.9	135.8	156.4
491	1459	579.5	448.2	130.1	154.6
492	1412	552.2	436	127.6	152.2
493	1367	522.5	423.4	123.8	149.6
494	1326	496.8	416.3	118.6	149.7
495	1288	473.9	403	115.3	151.1
496	1254	453.1	395.4	113.8	150.1
497	1219	443	391.2	112.8	149
498	1184	434.7	384.3	113.4	152
499	1145	426.7	384	112.1	154.3
500	1108	422.5	388.9	112.1	159.4
