# Supplementary material for: Cascade cyclization of alkene-tethered acylsilanes and allylic sulfones enabled by unproductive energy transfer photocatalysis
Source: Nat Commun. 2022 Oct 16;13:6111. doi: 10.1038/s41467-022-33730-x (PMC9573877; doi:10.1038/s41467-022-33730-x)
Supplement: Supplementary file 3 — Source Data [file 41467_2022_33730_MOESM3_ESM.zip › source-date-fig2-c.xlsx]

## Sheet: Sheet1
figure2-c
wavelength (nm)	1a	Eosin Y
200	3.85814	0.41014
201	3.92626	0.39816
202	3.99392	0.38816
203	4.02899	0.37756
204	4.05452	0.36582
205	4.0866	0.35385
206	4.12166	0.34163
207	4.15072	0.32883
208	4.19852	0.31672
209	4.22609	0.30629
210	4.24567	0.29638
211	3.81862	0.2872
212	2.76886	0.27902
213	2.27668	0.27127
214	1.96676	0.26349
215	1.72921	0.25631
216	1.53604	0.24918
217	1.37129	0.24186
218	1.22678	0.23494
219	1.1038	0.22963
220	0.99421	0.22494
221	0.89834	0.22107
222	0.8152	0.21806
223	0.74213	0.21578
224	0.68188	0.21404
225	0.63032	0.21279
226	0.5852	0.21198
227	0.54585	0.2116
228	0.51226	0.21163
229	0.48349	0.21172
230	0.45888	0.21224
231	0.43773	0.21325
232	0.41905	0.2146
233	0.40185	0.21608
234	0.38624	0.21769
235	0.37242	0.21977
236	0.35951	0.22171
237	0.34737	0.22384
238	0.336	0.2264
239	0.32552	0.22921
240	0.31484	0.23161
241	0.30477	0.23389
242	0.29519	0.2359
243	0.28601	0.23753
244	0.27728	0.23878
245	0.26913	0.24067
246	0.26138	0.24288
247	0.25394	0.24542
248	0.24677	0.24831
249	0.23992	0.25151
250	0.23405	0.25446
251	0.22839	0.25681
252	0.22309	0.25861
253	0.21825	0.26005
254	0.21389	0.26137
255	0.21018	0.26237
256	0.20666	0.26268
257	0.20362	0.26186
258	0.20091	0.25933
259	0.19828	0.25451
260	0.19601	0.24676
261	0.19387	0.23609
262	0.1918	0.22333
263	0.18998	0.20957
264	0.18839	0.1957
265	0.18608	0.18152
266	0.18446	0.16862
267	0.18306	0.15701
268	0.18179	0.1469
269	0.1805	0.13834
270	0.17893	0.13113
271	0.17744	0.12522
272	0.17596	0.12009
273	0.17434	0.1156
274	0.17256	0.11162
275	0.17075	0.10802
276	0.16985	0.10537
277	0.1684	0.103
278	0.16671	0.10085
279	0.165	0.0989
280	0.1634	0.09715
281	0.16204	0.09596
282	0.16064	0.09541
283	0.15908	0.09493
284	0.15736	0.09458
285	0.15551	0.09469
286	0.15395	0.09477
287	0.15219	0.09552
288	0.15046	0.09666
289	0.14881	0.09805
290	0.14713	0.09963
291	0.14547	0.10141
292	0.1436	0.10312
293	0.14187	0.10506
294	0.14026	0.10726
295	0.13863	0.1096
296	0.13698	0.11184
297	0.13596	0.11462
298	0.13478	0.11725
299	0.13354	0.1198
300	0.13253	0.12249
301	0.13183	0.12516
302	0.13136	0.12685
303	0.1312	0.12826
304	0.13094	0.12906
305	0.13056	0.12889
306	0.13102	0.12751
307	0.13153	0.12512
308	0.13232	0.12208
309	0.13341	0.11847
310	0.13464	0.11418
311	0.13549	0.10893
312	0.13725	0.10439
313	0.13912	0.09941
314	0.14145	0.09461
315	0.14404	0.09
316	0.14626	0.08511
317	0.14928	0.08109
318	0.15225	0.07705
319	0.1558	0.07351
320	0.15953	0.07043
321	0.16277	0.06751
322	0.16733	0.06496
323	0.17195	0.06282
324	0.1765	0.06103
325	0.18119	0.05957
326	0.18627	0.05846
327	0.19176	0.05776
328	0.19726	0.05708
329	0.20317	0.05622
330	0.20954	0.05562
331	0.21621	0.05559
332	0.22268	0.05565
333	0.22824	0.05513
334	0.23467	0.05548
335	0.24153	0.05613
336	0.24836	0.0566
337	0.25502	0.05704
338	0.26273	0.05791
339	0.2701	0.05851
340	0.27737	0.05874
341	0.28453	0.05879
342	0.29122	0.05916
343	0.29884	0.05866
344	0.30498	0.05782
345	0.31168	0.0569
346	0.31897	0.05591
347	0.32541	0.05467
348	0.33146	0.05313
349	0.33623	0.05111
350	0.34147	0.04917
351	0.34714	0.04735
352	0.35014	0.04488
353	0.35466	0.04295
354	0.35847	0.04083
355	0.36122	0.03909
356	0.36305	0.03801
357	0.36555	0.03587
358	0.36623	0.03477
359	0.36653	0.0334
360	0.36631	0.03185
361	0.36501	0.03071
362	0.36395	0.02984
363	0.35947	0.02867
364	0.35557	0.02814
365	0.35209	0.02818
366	0.34736	0.02814
367	0.34142	0.02648
368	0.33457	0.02656
369	0.32723	0.02674
370	0.31965	0.02639
371	0.31194	0.0257
372	0.30394	0.02619
373	0.29445	0.02593
374	0.28334	0.02624
375	0.27176	0.02602
376	0.26026	0.02562
377	0.24876	0.02651
378	0.23715	0.02541
379	0.22433	0.02581
380	0.21161	0.02598
381	0.19961	0.026
382	0.18842	0.02645
383	0.17717	0.02651
384	0.16728	0.02758
385	0.1573	0.02723
386	0.14733	0.02664
387	0.13797	0.02669
388	0.13038	0.02653
389	0.12316	0.02626
390	0.11679	0.02649
391	0.11082	0.02699
392	0.10488	0.02723
393	0.09884	0.02619
394	0.09426	0.02593
395	0.09069	0.02668
396	0.08764	0.02724
397	0.08456	0.02693
398	0.08081	0.02588
399	0.07839	0.02582
400	0.07632	0.02588
401	0.0746	0.02576
402	0.07303	0.02552
403	0.07118	0.0257
404	0.06926	0.02479
405	0.06833	0.02484
406	0.06722	0.02486
407	0.06612	0.02475
408	0.06655	0.02526
409	0.06591	0.02505
410	0.06547	0.02456
411	0.0648	0.02384
412	0.06401	0.02351
413	0.06365	0.02447
414	0.06338	0.02374
415	0.06253	0.02326
416	0.06277	0.02349
417	0.06359	0.02416
418	0.06317	0.0245
419	0.06134	0.02372
420	0.06133	0.02337
421	0.06122	0.02376
422	0.06069	0.02387
423	0.06007	0.02288
424	0.06039	0.02299
425	0.05999	0.02308
426	0.06017	0.02346
427	0.06005	0.02365
428	0.05907	0.02353
429	0.05795	0.02388
430	0.05777	0.02377
431	0.05606	0.02304
432	0.05614	0.02406
433	0.05799	0.02643
434	0.05811	0.02694
435	0.05736	0.02633
436	0.05677	0.02594
437	0.05653	0.02683
438	0.0566	0.02771
439	0.05679	0.02687
440	0.05681	0.02857
441	0.05611	0.03056
442	0.05469	0.03146
443	0.05406	0.03265
444	0.05499	0.03509
445	0.0547	0.03631
446	0.05309	0.03687
447	0.05323	0.03852
448	0.05346	0.04016
449	0.05292	0.04132
450	0.05267	0.04289
451	0.0533	0.04647
452	0.0533	0.04876
453	0.05313	0.05065
454	0.05296	0.05257
455	0.05256	0.05457
456	0.05242	0.05665
457	0.05221	0.05873
458	0.05202	0.06098
459	0.05188	0.06343
460	0.05165	0.06586
461	0.05137	0.0686
462	0.0512	0.07165
463	0.05102	0.07497
464	0.05076	0.07855
465	0.05062	0.08244
466	0.05051	0.08678
467	0.05029	0.09149
468	0.05004	0.09658
469	0.04988	0.10206
470	0.04975	0.10809
471	0.04953	0.11431
472	0.04928	0.12099
473	0.04905	0.12799
474	0.04889	0.13517
475	0.04872	0.14266
476	0.04851	0.1502
477	0.04828	0.15777
478	0.04807	0.16529
479	0.04789	0.17269
480	0.04769	0.17999
481	0.04743	0.18684
482	0.04724	0.19334
483	0.04706	0.19945
484	0.04686	0.20513
485	0.04663	0.2103
486	0.04648	0.21513
487	0.04632	0.21958
488	0.04619	0.22384
489	0.04606	0.22801
490	0.04585	0.23217
491	0.04567	0.23638
492	0.04551	0.2409
493	0.04535	0.24597
494	0.04514	0.25166
495	0.04489	0.25793
496	0.04488	0.26561
497	0.04469	0.27433
498	0.04448	0.28426
499	0.04432	0.29533
500	0.04417	0.30738
501	0.04391	0.32137
502	0.04373	0.33646
503	0.04348	0.35272
504	0.04322	0.37009
505	0.04302	0.38842
506	0.04272	0.40801
507	0.04237	0.42805
508	0.0421	0.44834
509	0.04187	0.46867
510	0.04164	0.48879
511	0.04141	0.50832
512	0.04115	0.52669
513	0.04086	0.54346
514	0.0406	0.5583
515	0.04042	0.57103
516	0.04019	0.58143
517	0.03995	0.58811
518	0.03976	0.59194
519	0.03962	0.59257
520	0.03954	0.5897
521	0.0394	0.58297
522	0.03938	0.57226
523	0.03934	0.55798
524	0.03934	0.54031
525	0.0394	0.51968
526	0.03944	0.49668
527	0.03943	0.46981
528	0.03947	0.44138
529	0.03957	0.41178
530	0.03967	0.3812
531	0.03978	0.34967
532	0.03999	0.31833
533	0.0401	0.28734
534	0.04021	0.25777
535	0.04034	0.22995
536	0.0404	0.20355
537	0.04055	0.17969
538	0.04059	0.15774
539	0.04063	0.13779
540	0.0407	0.11982
541	0.04077	0.10365
542	0.04084	0.08939
543	0.04084	0.07718
544	0.04087	0.0666
545	0.04091	0.05735
546	0.04089	0.04918
547	0.0409	0.04257
548	0.04094	0.03699
549	0.04095	0.03215
550	0.04095	0.028
551	0.04099	0.02456
552	0.04096	0.02173
553	0.04093	0.01938
554	0.04093	0.01743
555	0.04094	0.0158
556	0.0409	0.0144
557	0.04083	0.01328
558	0.04074	0.01229
559	0.04072	0.01145
560	0.04069	0.01078
561	0.04059	0.01027
562	0.04062	0.00988
563	0.0406	0.00954
564	0.04056	0.00921
565	0.04052	0.00892
566	0.04049	0.00869
567	0.04038	0.00851
568	0.04038	0.00835
569	0.04039	0.00824
570	0.04036	0.00815
571	0.0403	0.00805
572	0.0402	0.00794
573	0.04015	0.00791
574	0.04011	0.00782
575	0.04007	0.00772
576	0.04003	0.00768
577	0.03996	0.00765
578	0.03994	0.00765
579	0.03987	0.00759
580	0.03981	0.00753
581	0.03979	0.00749
582	0.03968	0.00742
583	0.03966	0.00742
584	0.03965	0.00739
585	0.0396	0.00737
586	0.03952	0.00738
587	0.03949	0.00732
588	0.03948	0.00729
589	0.03942	0.00727
590	0.03938	0.00724
591	0.03939	0.00721
592	0.03936	0.00723
593	0.03932	0.00722
594	0.03928	0.00718
595	0.03924	0.00715
596	0.03921	0.00715
597	0.03916	0.0071
598	0.03916	0.00711
599	0.03911	0.00706
600	0.03907	0.00703
601	0.03906	0.00706
602	0.03902	0.00704
603	0.03897	0.007
604	0.03896	0.00697
605	0.03893	0.00694
606	0.03888	0.00691
607	0.03885	0.00687
608	0.03883	0.00692
609	0.03882	0.00692
610	0.03879	0.00691
611	0.03874	0.00689
612	0.03869	0.00682
613	0.03866	0.0068
614	0.03864	0.00678
615	0.03859	0.00675
616	0.03852	0.00671
617	0.03851	0.00664
618	0.03846	0.00664
619	0.03844	0.00661
620	0.03841	0.0066
621	0.03836	0.00659
622	0.03828	0.00652
623	0.03821	0.00647
624	0.03816	0.00641
625	0.03812	0.00638
626	0.0381	0.00636
627	0.03809	0.00633
628	0.03798	0.00629
629	0.03796	0.00628
630	0.03791	0.00625
631	0.03786	0.00619
632	0.03786	0.00614
633	0.03773	0.00608
634	0.03767	0.00603
635	0.03762	0.00602
636	0.03757	0.00601
637	0.03751	0.00595
638	0.03748	0.00595
639	0.0374	0.00593
640	0.03733	0.00591
641	0.03726	0.00586
642	0.03717	0.00577
643	0.03712	0.00572
644	0.03707	0.00572
645	0.03701	0.00569
646	0.03694	0.00563
647	0.03687	0.00556
648	0.03682	0.00551
649	0.03676	0.00547
650	0.0367	0.00544
651	0.03663	0.0054
652	0.03654	0.00535
653	0.03643	0.00528
654	0.03632	0.00524
655	0.03625	0.0052
656	0.03621	0.00514
657	0.03614	0.00507
658	0.03605	0.00504
659	0.036	0.005
660	0.03595	0.00497
661	0.0359	0.00494
662	0.03585	0.00492
663	0.03581	0.00485
664	0.03576	0.0048
665	0.03571	0.00477
666	0.03565	0.00473
667	0.03555	0.00464
668	0.03552	0.00463
669	0.03545	0.00458
670	0.03537	0.00454
671	0.03529	0.00453
672	0.03524	0.00456
673	0.03517	0.00447
674	0.0351	0.00444
675	0.03502	0.0044
676	0.03494	0.00434
677	0.03489	0.0043
678	0.03484	0.00425
679	0.03477	0.00422
680	0.03472	0.00423
681	0.03468	0.00422
682	0.03464	0.00417
683	0.03459	0.00413
684	0.03453	0.00411
685	0.03448	0.00408
686	0.03443	0.00405
687	0.03439	0.00403
688	0.03434	0.004
689	0.03429	0.00398
690	0.03424	0.00394
691	0.0342	0.00391
692	0.03417	0.0039
693	0.03413	0.00385
694	0.03411	0.00384
695	0.03407	0.00385
696	0.03404	0.00384
697	0.03405	0.00382
698	0.03401	0.00378
699	0.03395	0.00377
700	0.03393	0.00374
701	0.03392	0.00374
702	0.0339	0.00379
703	0.03392	0.00384
704	0.03387	0.00382
705	0.03385	0.00381
706	0.03383	0.00382
707	0.03382	0.00383
708	0.0338	0.00379
709	0.03378	0.00379
710	0.03376	0.00382
711	0.03374	0.00384
712	0.03372	0.00383
713	0.0337	0.00382
714	0.03372	0.00383
715	0.03368	0.00381
716	0.03367	0.00383
717	0.0337	0.00389
718	0.03367	0.00392
719	0.03361	0.00389
720	0.03359	0.00387
721	0.0336	0.00388
722	0.03361	0.0039
723	0.03362	0.00392
724	0.03367	0.00397
725	0.03367	0.00403
726	0.03367	0.0041
727	0.03367	0.00418
728	0.03362	0.00424
729	0.03359	0.00432
730	0.03363	0.00443
731	0.03368	0.00453
732	0.03366	0.0046
733	0.0336	0.00462
734	0.03362	0.00475
735	0.03361	0.00485
736	0.03362	0.00495
737	0.03364	0.00506
738	0.03361	0.00517
739	0.03362	0.00519
740	0.03361	0.00522
741	0.0336	0.00526
742	0.0336	0.00527
743	0.03356	0.00526
744	0.03364	0.0053
745	0.03363	0.00532
746	0.03361	0.00529
747	0.0336	0.00526
748	0.03362	0.00529
749	0.03356	0.00526
750	0.03351	0.00507
751	0.03348	0.00495
752	0.03349	0.00496
753	0.03351	0.00501
754	0.0335	0.00493
755	0.03348	0.00491
756	0.03347	0.00493
757	0.03348	0.00496
758	0.03351	0.00497
759	0.03346	0.00493
760	0.03347	0.00501
761	0.03345	0.00505
762	0.03341	0.00506
763	0.0334	0.00512
764	0.03339	0.00511
765	0.03335	0.00515
766	0.03335	0.0052
767	0.03338	0.00525
768	0.03335	0.0053
769	0.03327	0.00528
770	0.03325	0.00532
771	0.03328	0.00537
772	0.03332	0.00543
773	0.03332	0.0055
774	0.03327	0.0055
775	0.0332	0.00549
776	0.03317	0.00554
777	0.03315	0.00558
778	0.03314	0.00557
779	0.03312	0.00562
780	0.0331	0.00561
781	0.03308	0.00563
782	0.03303	0.00566
783	0.03297	0.00569
784	0.03295	0.0057
785	0.03292	0.00572
786	0.0329	0.00576
787	0.03284	0.00578
788	0.03275	0.00577
789	0.03276	0.00584
790	0.03273	0.00584
791	0.03268	0.00584
792	0.03263	0.00585
793	0.03256	0.00586
794	0.03252	0.00589
795	0.03243	0.00587
796	0.03238	0.00588
797	0.03235	0.00589
798	0.0323	0.0059
799	0.03224	0.00592
800	0.03217	0.00589
801	0.03207	0.00586
802	0.03201	0.00585
803	0.03199	0.00585
804	0.03189	0.00584
805	0.03186	0.00584
806	0.03177	0.00586
807	0.03167	0.00587
808	0.03158	0.00587
809	0.03147	0.00588
810	0.03141	0.00587
811	0.03134	0.00582
812	0.03125	0.0058
813	0.03116	0.00583
814	0.03107	0.00583
815	0.03097	0.00581
816	0.03088	0.00581
817	0.03079	0.00578
818	0.03069	0.00574
819	0.03061	0.00582
820	0.03052	0.00576
821	0.03041	0.00571
822	0.03029	0.00569
823	0.03019	0.0057
824	0.03009	0.00562
825	0.02996	0.00561
826	0.02985	0.00561
827	0.02975	0.00559
828	0.02964	0.00556
829	0.02954	0.00558
830	0.02938	0.00557
831	0.02924	0.00549
832	0.02912	0.00543
833	0.029	0.00545
834	0.02887	0.00545
835	0.02875	0.00543
836	0.02863	0.00539
837	0.0285	0.00537
838	0.02837	0.00539
839	0.02828	0.00536
840	0.02821	0.00534
841	0.02807	0.00533
842	0.02792	0.00531
843	0.0278	0.0053
844	0.02767	0.0053
845	0.02753	0.00526
846	0.02739	0.00525
847	0.02725	0.00523
848	0.02714	0.00519
849	0.02702	0.00516
850	0.02694	0.00522
851	0.0268	0.00521
852	0.02663	0.00514
853	0.02648	0.0051
854	0.0264	0.00513
855	0.02628	0.00509
856	0.02614	0.00504
857	0.026	0.00501
858	0.02587	0.005
859	0.02576	0.005
860	0.02564	0.00499
861	0.02552	0.005
862	0.0254	0.00501
863	0.02528	0.00498
864	0.02513	0.00493
865	0.02503	0.00495
866	0.02489	0.00493
867	0.02471	0.00487
868	0.02457	0.0048
869	0.02446	0.00482
870	0.02432	0.00478
871	0.02419	0.00477
872	0.02404	0.00477
873	0.02386	0.00473
874	0.02376	0.00467
875	0.02361	0.00466
876	0.02347	0.00466
877	0.02335	0.00466
878	0.02316	0.00466
879	0.02299	0.00463
880	0.02284	0.00459
881	0.02271	0.00458
882	0.02258	0.00459
883	0.02242	0.00455
884	0.02231	0.00455
885	0.02218	0.00454
886	0.02204	0.00452
887	0.02192	0.00452
888	0.0218	0.00452
889	0.02159	0.00444
890	0.02143	0.00446
891	0.02131	0.0045
892	0.0212	0.00453
893	0.02109	0.00449
894	0.02098	0.00449
895	0.02087	0.00446
896	0.02077	0.00442
897	0.02065	0.0044
898	0.02042	0.00432
899	0.02033	0.00428
900	0.02023	0.00429
901	0.02013	0.00429
902	0.02002	0.00425
903	0.0199	0.00423
904	0.01978	0.0042
905	0.01964	0.00415
906	0.01948	0.0041
907	0.01932	0.00406
908	0.01917	0.00405
909	0.01905	0.00405
910	0.01894	0.00401
911	0.01882	0.00397
912	0.01868	0.00395
913	0.01856	0.00388
914	0.01842	0.00387
915	0.01828	0.00381
916	0.01815	0.00376
917	0.018	0.00374
918	0.01788	0.0037
919	0.01773	0.00363
920	0.01756	0.00357
921	0.0174	0.00351
922	0.01724	0.00346
923	0.01709	0.00341
924	0.01693	0.00334
925	0.01674	0.00323
926	0.01652	0.00313
927	0.01634	0.00307
928	0.01617	0.00298
929	0.01594	0.00286
930	0.01571	0.00271
931	0.01547	0.00256
932	0.0152	0.00242
933	0.01491	0.0023
934	0.01467	0.00216
935	0.01441	0.00201
936	0.01411	0.00184
937	0.01381	0.00166
938	0.01357	0.00151
939	0.01328	0.00137
940	0.01296	0.0012
941	0.01262	0.000994247
942	0.01227	0.000736358
943	0.012	0.000587228
944	0.01161	0.000355275
945	0.01122	0.000118875
946	0.01085	-0.000112182
947	0.01042	-0.000363184
948	0.00999	-0.000677498
949	0.00949	-0.00102
950	0.00901	-0.00134
951	0.00852	-0.00166
952	0.00796	-0.00206
953	0.00732	-0.00254
954	0.00665	-0.00302
955	0.00601	-0.00347
956	0.00541	-0.00389
957	0.00485	-0.00429
958	0.0043	-0.00474
959	0.00381	-0.00505
960	0.00343	-0.00529
961	0.0031	-0.00551
962	0.00267	-0.0058
963	0.00231	-0.00598
964	0.00206	-0.0061
965	0.00184	-0.0062
966	0.00163	-0.0063
967	0.00148	-0.0064
968	0.00121	-0.00656
969	0.00103	-0.00661
970	0.000895046	-0.00662
971	0.000769676	-0.00666
972	0.00057462	-0.00679
973	0.00040375	-0.00683
974	0.000274591	-0.00687
975	0.000147157	-0.00692
976	2.72484e-06	-0.00698
977	-0.000140286	-0.00703
978	-0.000238308	-0.00702
979	-0.000311032	-0.00702
980	-0.000346121	-0.00701
981	-0.000375682	-0.00699
982	-0.000529425	-0.00703
983	-0.000566255	-0.00699
984	-0.000578161	-0.00695
985	-0.000595774	-0.00694
986	-0.000623767	-0.00694
987	-0.000614995	-0.00682
988	-0.000615451	-0.00679
989	-0.000635591	-0.00678
990	-0.000654379	-0.00674
991	-0.000652096	-0.00667
992	-0.000619446	-0.00661
993	-0.000651927	-0.00658
994	-0.000656852	-0.00654
995	-0.000632812	-0.00647
996	-0.000598656	-0.00639
997	-0.000599414	-0.00637
998	-0.000624037	-0.00634
999	-0.000609749	-0.00629
1000	-0.000620664	-0.00628
