# Supplementary material for: Cascade cyclization of alkene-tethered acylsilanes and allylic sulfones enabled by unproductive energy transfer photocatalysis
Source: Nat Commun. 2022 Oct 16;13:6111. doi: 10.1038/s41467-022-33730-x (PMC9573877; doi:10.1038/s41467-022-33730-x)
Supplement: Supplementary file 3 — Source Data [file 41467_2022_33730_MOESM3_ESM.zip › source-date-fig2-d.xlsx]

## Sheet: Result
figure2-d
Wavelength	1a	EosinY	1a+EosinY
nm	Delta OD	Delta OD	Delta OD
301.836	0.334412	0.222015	0.155093
302.404	0.274507	0.171662	0.176977
302.973	0.263329	0.238256	0.191319
303.541	0.350634	0.221011	0.0751494
304.11	0.282528	0.32131	0.145798
304.678	0.255112	0.166212	0.217919
305.247	0.271597	0.197006	0.102195
305.815	0.286532	0.179328	0.165731
306.384	0.348929	0.110249	0.122613
306.952	0.204176	0.199773	0.161778
307.52	0.309607	0.182209	0.070685
308.089	0.230304	0.117575	0.00390872
308.657	0.233104	0.140893	0.141959
309.226	0.184613	0.18619	0.119617
309.794	0.218266	0.208913	0.0803932
310.363	0.305059	0.155667	0.0414244
310.931	0.129117	0.0951592	-0.00927897
311.499	0.223726	0.125653	0.044715
312.068	0.187003	0.130115	0.0508345
312.636	0.162265	0.0750632	0.108752
313.205	0.195876	0.0812318	0.0350404
313.773	0.215045	0.1186	0.0954393
314.342	0.141657	0.0725727	0.0408345
314.91	0.104409	0.0936867	0.0348487
315.478	0.11519	0.0815593	0.0345528
316.047	0.0788851	0.0429494	0.0393347
316.615	0.0832022	0.0753755	0.00913514
317.184	0.0966548	0.0459196	0.0521745
317.752	0.0827908	0.0451422	0.0417868
318.321	0.0723554	0.0517645	0.0216909
318.889	0.0553022	0.0339042	0.00597823
319.457	0.0633709	0.00646476	-0.00147042
320.026	0.04217	0.0219126	-0.000649978
320.594	0.0440671	0.0188366	-0.00724256
321.163	0.0297412	0.00680118	-0.00786037
321.731	0.0224075	0.00118325	-0.00493303
322.3	0.0259987	-0.00624274	0.000557301
322.868	0.0175479	0.00497364	-0.00249996
323.436	0.0203766	-0.00521146	-0.0145514
324.005	0.00638091	-0.0140947	-0.00602734
324.573	0.013225	-0.015931	-0.015622
325.142	0.010201	-0.011323	-0.0157564
325.71	0.00645282	-0.0120782	-0.0116934
326.279	0.00778624	-0.0183451	-0.0236191
326.847	0.00901542	-0.0165078	-0.0239872
327.415	0.0119825	-0.0181745	-0.0213063
327.984	0.0073445	-0.022386	-0.0203877
328.552	0.00690981	-0.0267833	-0.019829
329.121	0.00688114	-0.0201768	-0.0198074
329.689	0.00545686	-0.0235169	-0.0184709
330.258	0.0053766	-0.0180684	-0.0216929
330.826	0.00768578	-0.0201261	-0.0169391
331.394	0.00944133	-0.0199709	-0.0184999
331.963	0.00176462	-0.017293	-0.0150081
332.531	0.00238503	-0.0182875	-0.0141818
333.1	0.00639669	-0.0175533	-0.0143256
333.668	0.0081783	-0.0152404	-0.0172166
334.237	0.00645527	-0.0146601	-0.014746
334.805	0.0048532	-0.0140983	-0.0159492
335.373	0.00594245	-0.0122969	-0.0145758
335.942	0.00539485	-0.0130722	-0.0130825
336.51	0.00629928	-0.0121809	-0.0140187
337.079	0.00579047	-0.0130912	-0.0115537
337.647	0.00415826	-0.0125675	-0.0121008
338.216	0.00791572	-0.0103299	-0.0104024
338.784	0.00885683	-0.00993182	-0.0120805
339.352	0.00933034	-0.0124517	-0.0127125
339.921	0.0075952	-0.00986511	-0.0122892
340.489	0.0049486	-0.0121347	-0.0120092
341.058	0.00792505	-0.0113392	-0.0110731
341.626	0.00688743	-0.00996929	-0.010677
342.195	0.00517088	-0.00960772	-0.0105342
342.763	0.00468408	-0.00784998	-0.00852507
343.331	0.00313099	-0.00930635	-0.00851262
343.9	0.00216484	-0.00809338	-0.00840829
344.468	0.00563493	-0.00765713	-0.00803714
345.037	0.00754259	-0.00710998	-0.0087309
345.605	0.00222696	-0.0069073	-0.00942718
346.174	0.00215923	-0.00815422	-0.00656276
346.742	0.00489299	-0.0065192	-0.00667895
347.31	0.00661158	-0.00555164	-0.00589889
347.879	0.00595069	-0.00512514	-0.0059609
348.447	0.00313351	-0.0040978	-0.00465122
349.016	0.00367499	-0.00283245	-0.00561097
349.584	0.00774281	-0.00329929	-0.00533601
350.153	0.00239372	-0.00416541	-0.00483095
350.721	0.00371805	-0.00436389	-0.00525001
351.289	0.0033293	-0.00557065	-0.00284295
351.858	0.00499036	-0.00597387	-0.00457691
352.426	0.00168425	-0.00846367	-0.00412276
352.995	0.00500821	-0.00766506	-0.00281056
353.563	0.0053216	-0.0065639	-0.00280304
354.132	0.00491275	-0.00773452	-0.00309791
354.7	0.00377372	-0.00658742	-0.00320415
355.268	0.00369355	-0.00600051	-0.00268991
355.837	0.0018189	-0.00380367	-0.00271669
356.405	0.000720983	-0.00442899	-0.00341999
356.974	0.00270883	-0.00369337	-0.0029618
357.542	0.003673	-0.00306803	-0.00201847
358.111	0.00425843	-0.00304027	-0.00246087
358.679	0.00534274	-0.00169332	-0.00254175
359.247	0.00640436	-0.00111826	-0.00159516
359.816	0.00338647	-0.00153475	-0.00282339
360.384	0.00477729	-0.00216205	-0.0019556
360.953	0.00433738	-0.00120418	-0.00131031
361.521	0.000413028	-0.00122137	-0.00256327
362.09	0.00544814	-0.00192476	-0.00305294
362.658	0.00222606	-0.00170144	-0.00288407
363.226	0.0024593	-0.00175127	-0.00210871
363.795	0.00232343	-0.00101377	-0.00192012
364.363	0.00528109	-0.00148296	-0.00155934
364.932	0.00290664	-0.00191533	-0.00197638
365.5	0.0046254	-0.00277839	-0.000307282
366.069	0.00279402	-0.00241206	-0.00227688
366.637	0.00509102	-0.00223022	-0.00179647
367.205	0.00363555	-0.00180473	-0.00125946
367.774	0.00206004	-0.00244644	-0.000861582
368.342	0.0018954	-0.00201163	-0.00176677
368.911	0.00237032	-0.00260095	-0.000424735
369.479	0.00274013	-0.0017593	-0.000690848
370.048	0.00241869	-0.00102844	-0.000958865
370.616	0.00127895	-0.00121628	-0.00178787
371.184	0.00216229	-0.0012184	-0.00168315
371.753	0.00265661	-0.00163285	-0.00168428
372.321	0.0015002	-0.00149488	-0.00237224
372.89	0.00226761	-0.000769894	-0.00234952
373.458	0.00300425	-0.00238572	-0.00210994
374.027	0.0050154	-0.00248228	-0.002199
374.595	0.00377639	-0.00215504	-0.0021615
375.163	0.00202203	-0.00257901	-0.0026978
375.732	0.00462116	-0.00203169	-0.00246516
376.3	0.00299307	-0.00186491	-0.00170938
376.869	0.000629002	-0.00125561	-0.00217818
377.437	0.00193801	-0.00179347	-0.00231673
378.006	0.00164319	-0.00166836	-0.00216191
378.574	-6.27898e-05	-0.00120232	-0.00284322
379.142	0.00144449	-0.00148911	-0.00273383
379.711	0.0016933	-0.00146044	-0.0018914
380.279	0.000800013	-0.00154281	-0.00140264
380.848	0.00244894	-0.00146378	-0.0016316
381.416	0.00226163	-0.00203191	-0.00200601
381.985	0.00133529	-0.00232656	-0.000893579
382.553	0.000641719	-0.00197255	-0.00183347
383.121	0.0030435	-0.00241705	-0.0021678
383.69	0.00205187	-0.00174215	-0.00235193
384.258	0.00246945	-0.000868251	-0.00175579
384.827	0.00191064	-0.00186273	-0.00217011
385.395	0.0015937	-0.00185431	-0.00279762
385.964	0.00117266	-0.00153862	-0.0021713
386.532	0.00157764	-0.00215913	-0.00200142
387.1	0.000515983	-0.00159918	-0.00156466
387.669	0.0010684	-0.00128276	-0.00128361
388.237	-0.000792106	-0.00189844	-0.00192421
388.806	0.000614923	-0.00270557	-0.002239
389.374	0.00181873	-0.00230343	-0.00204809
389.943	0.000932874	-0.00170876	-0.00225804
390.511	-0.000473415	-0.00183645	-0.00176859
391.079	0.000430058	-0.00130411	-0.00243887
391.648	0.00102755	-0.00170418	-0.00219133
392.216	0.00192715	-0.00136571	-0.00241095
392.785	0.000875392	-0.00153073	-0.00236711
393.353	0.000561882	-0.00149371	-0.00195863
393.922	-1.55482e-05	-0.00157028	-0.00146644
394.49	-0.000894054	-0.00110131	-0.00132546
395.058	-0.00107373	-0.00149159	-0.00126069
395.627	-0.000455774	-0.00121338	-0.00199858
396.195	-0.000826314	-0.00170494	-0.0012333
396.764	-0.000286858	-0.00148738	-0.00172455
397.332	-0.00151574	-0.00187389	-0.00154075
397.901	-0.00102424	-0.00102205	-0.00130726
398.469	-0.0027655	-0.00116489	-0.000793203
399.038	-0.00152618	-0.00128552	-0.000767595
399.606	-0.00278622	-0.00120329	-0.00116519
400.174	-0.00345741	-0.000816533	-0.000896624
400.743	-0.00350853	-0.000549863	-0.00096175
401.311	-0.00307627	-0.00054642	-0.00149134
401.88	-0.00290623	-0.00144324	-0.00147329
402.448	-0.0034143	-7.073e-05	-0.00114644
403.017	-0.00341293	-0.000294745	-0.000696999
403.585	-0.00281533	-0.000396963	-0.000757467
404.153	-0.00237919	-0.00028667	-0.00074612
404.722	-0.00206851	0.000498431	-0.000931847
405.29	-0.00328538	0.000424564	-0.000489599
405.859	-0.00249576	0.000124404	-0.000654297
406.427	-0.00283446	9.76634e-05	-0.00107402
406.996	-0.00397031	0.000204585	-0.000845256
407.564	-0.00524079	0.000151492	0.000143514
408.132	-0.00440086	-0.000700268	-0.000186895
408.701	-0.0053977	-0.000209017	0.00014331
409.269	-0.00408885	1.73405e-05	2.79622e-05
409.838	-0.00371866	0.000398282	-0.000172862
410.406	-0.00162859	0.000295255	-3.64424e-05
410.975	-0.00274337	0.000734205	-8.61066e-05
411.543	-0.00475002	0.000396253	0.000476944
412.111	-0.00496828	0.00102887	0.000338484
412.68	-0.0044826	0.000378978	-1.14038e-05
413.248	-0.00429663	0.000865462	0.000411406
413.817	-0.00440855	0.00108128	0.000894264
414.385	-0.00386834	0.000860409	0.000754881
414.954	-0.0050853	0.000993276	0.000406796
415.522	-0.00414249	0.000964184	-0.000252778
416.09	-0.00459018	0.00124775	5.3826e-05
416.659	-0.00284787	0.00165058	0.00072295
417.227	-0.00452403	0.00137546	0.00084798
417.796	-0.00442231	0.0015203	0.000552842
418.364	-0.00415558	0.00134739	-6.49875e-05
418.933	-0.00442025	0.00158027	0.000653813
419.501	-0.00426997	0.00132521	0.00128823
420.069	-0.00441363	0.00190685	0.00142185
420.638	-0.00367391	0.00191415	0.00129339
421.206	-0.00419011	0.0013421	0.0013411
421.775	-0.00386405	0.00126246	0.00175435
422.343	-0.00361944	0.00115319	0.00179792
422.912	-0.00385349	0.00117962	0.00158396
423.48	-0.0045165	0.00160674	0.00200178
424.048	-0.00375981	0.00195141	0.00197857
424.617	-0.00425226	0.00187403	0.00175386
425.185	-0.00518048	0.00204823	0.000979786
425.754	-0.00497281	0.00207766	0.000830077
426.322	-0.00410606	0.00153919	0.00101638
426.891	-0.00421032	0.00105939	0.00155095
427.459	-0.00405618	0.00142539	0.00166114
428.027	-0.00513457	0.00185214	0.00149494
428.596	-0.00450622	0.00191826	0.00109097
429.164	-0.00411297	0.0025518	0.0015503
429.733	-0.00445834	0.00232121	0.00117634
430.301	-0.00306066	0.00194535	0.0016812
430.87	-0.00292395	0.00210362	0.00144654
431.438	-0.00389567	0.00163833	0.00123616
432.006	-0.00268388	0.00189479	0.00132783
432.575	-0.00343255	0.00157066	0.00149589
433.143	-0.00165784	0.00187451	0.00228121
433.712	-0.00254104	0.00169639	0.00141023
434.28	-0.00362203	0.00158832	0.00122945
434.849	-0.00211086	0.00146294	0.00116125
435.417	-0.00202167	0.00177827	0.00162941
435.985	-0.00221515	0.00196727	0.0016591
436.554	-0.00254977	0.00185968	0.00146611
437.122	-0.00343265	0.00183057	0.00143511
437.691	-0.00446294	0.00197543	0.00162608
438.259	-0.00366762	0.00213719	0.00141381
438.828	-0.0021095	0.00195352	0.00116274
439.396	-0.0021095	0.00257862	0.00163632
439.964	-0.00246854	0.00242471	0.00195479
440.533	-0.00250975	0.00227901	0.00168195
441.101	-0.00197237	0.00286248	0.00157103
441.67	-0.00131805	0.00250661	0.00139797
442.238	-0.00259251	0.0027274	0.00231307
442.807	-0.00347218	0.00305846	0.00248714
443.375	-0.00248712	0.00353721	0.00214718
443.943	-0.0018447	0.00293489	0.00302118
444.512	-0.00140349	0.00313495	0.00366673
445.08	-0.00303613	0.00319482	0.0034006
445.649	-0.00196076	0.00373876	0.00373906
446.217	-0.00297242	0.00391681	0.00412136
446.786	-0.00301965	0.00395325	0.00439731
447.354	-0.00231869	0.00473577	0.00406002
447.922	-0.00212298	0.00487455	0.00465407
448.491	-0.00162842	0.00440253	0.00516639
449.059	-0.00248205	0.00470105	0.00506942
449.628	-0.00327187	0.00549069	0.00599064
450.196	-0.00210037	0.00580688	0.00653693
450.765	-0.00122489	0.00659572	0.00692808
451.333	-0.00210955	0.00681356	0.00671015
451.901	-0.00176507	0.00694216	0.00690444
452.47	-0.0013386	0.0071057	0.00669896
453.038	-0.000329546	0.00742436	0.00702965
453.607	-0.000392306	0.00693939	0.00737168
454.175	-0.00246068	0.00631272	0.00756501
454.744	-0.0014984	0.00723329	0.00681002
455.312	-0.00057189	0.00714707	0.00709927
455.88	-0.00101437	0.00678604	0.00753701
456.449	-0.00139222	0.00667668	0.00739004
457.017	-0.00146526	0.00660657	0.00732174
457.586	-0.00107112	0.00702736	0.00712392
458.154	-0.00119425	0.00659423	0.00699077
458.723	-0.00154208	0.00636414	0.0073251
459.291	-0.0015841	0.00652344	0.00691395
459.859	-0.00118867	0.00583904	0.0067114
460.428	-0.000680375	0.00546781	0.00614545
460.996	-0.000403004	0.00540139	0.00614385
461.565	-0.00127133	0.00500059	0.00538695
462.133	-0.000283107	0.00466602	0.00479559
462.702	0.000205989	0.00482869	0.00499362
463.27	-0.00187837	0.00421522	0.00354645
463.838	-0.000644442	0.00319462	0.00361227
464.407	-0.000945951	0.00314827	0.00298103
464.975	-0.000443644	0.0030168	0.00263359
465.544	-0.000646188	0.00278531	0.00305063
466.112	0.000380988	0.00251351	0.00173057
466.681	3.93845e-06	0.00157989	0.00231186
467.249	-0.00135584	0.00111172	0.00182151
467.817	-0.000448748	0.00136887	0.00122642
468.386	0.000217022	0.00132879	0.000700644
468.954	2.23192e-05	0.000873565	0.000357469
469.523	-0.000511337	0.000158848	1.94649e-05
470.091	-7.27611e-05	-0.000280373	-0.000308377
470.66	-0.00120984	-0.000411002	9.8591e-05
471.228	-0.000616033	-0.000349205	-0.000368675
471.796	-2.3496e-05	-0.00122652	-0.00175273
472.365	-0.000118678	-0.00160368	-0.000881554
472.933	0.000148716	-0.00151021	-0.00188419
473.502	-0.000548184	-0.001898	-0.00257561
474.07	0.00011468	-0.00223122	-0.00234194
474.639	0.00012538	-0.00293544	-0.00275539
475.207	-0.00034516	-0.00329663	-0.0031569
475.775	-0.00101542	-0.00437683	-0.00420989
476.344	-5.67608e-05	-0.00541146	-0.00480624
476.912	-0.000952487	-0.00534755	-0.00543781
477.481	-0.00110865	-0.00631573	-0.00629235
478.049	-0.00062093	-0.00599718	-0.00647617
478.618	0.00016017	-0.00722886	-0.00632478
479.186	0.000376069	-0.00784825	-0.00769097
479.754	-0.000853765	-0.00741808	-0.00800808
480.323	0.000397719	-0.0083329	-0.00856801
480.891	-0.00063696	-0.00963179	-0.00919459
481.46	-0.000621423	-0.00946159	-0.0101079
482.028	0.000590992	-0.0104513	-0.0102364
482.597	-0.000250254	-0.0119113	-0.0112225
483.165	-0.000255868	-0.0126505	-0.0129528
483.733	-0.000183179	-0.0128646	-0.013812
484.302	-5.95843e-05	-0.0155661	-0.0143547
484.87	-0.000182602	-0.0150592	-0.0153033
485.439	0.00112789	-0.0152085	-0.0166571
486.007	0.00045288	-0.0162461	-0.0186308
486.576	0.000264682	-0.0170442	-0.0192805
487.144	-0.000712121	-0.0185057	-0.0204277
487.712	-0.000269327	-0.0199096	-0.0205742
488.281	-0.000789612	-0.0206382	-0.0222136
488.849	0.000746272	-0.0224206	-0.0232028
489.418	0.00077086	-0.0236555	-0.023722
489.986	0.0015669	-0.0253788	-0.0256483
490.555	-8.79789e-05	-0.0277886	-0.0276951
491.123	0.00140008	-0.0280067	-0.0289067
491.692	0.00144091	-0.0295153	-0.02921
492.26	0.000836071	-0.0283156	-0.0287825
492.828	0.000523781	-0.0298958	-0.0282012
493.397	0.000260116	-0.0301427	-0.0299983
493.965	0.000286887	-0.0313981	-0.0307444
494.534	0.000398022	-0.0341291	-0.032925
495.102	0.00110084	-0.0316756	-0.0323982
495.671	0.00160689	-0.0321926	-0.0326562
496.239	0.00201886	-0.0329763	-0.0339011
496.807	0.00178718	-0.0321725	-0.0373065
497.376	0.00121502	-0.0321625	-0.035214
497.944	0.00188966	-0.0349893	-0.0363227
498.513	0.00347861	-0.036114	-0.0348112
499.081	0.00207827	-0.0335183	-0.0360566
499.65	0.00189185	-0.0370521	-0.0365569
500.218	0.00268639	-0.0365352	-0.0371471
500.786	0.00251946	-0.0387907	-0.038404
501.355	0.000930934	-0.0418486	-0.0366191
501.923	0.00088121	-0.0394076	-0.0386003
502.492	0.00159812	-0.0394575	-0.0355868
503.06	0.00100069	-0.0397171	-0.0390052
503.629	0.00029011	-0.0404537	-0.0416559
504.197	0.000800698	-0.0399265	-0.040627
504.765	0.00168693	-0.0406496	-0.040808
505.334	0.0013743	-0.040913	-0.043112
505.902	0.000988752	-0.0440089	-0.043151
506.471	0.00108343	-0.0468138	-0.0450948
507.039	0.00130535	-0.0436696	-0.0397158
507.608	0.0021824	-0.0392157	-0.0402985
508.176	0.00177841	-0.0443977	-0.0396644
508.744	0.00153702	-0.0442151	-0.041046
509.313	0.00037671	-0.0444089	-0.0401942
509.881	0.00124272	-0.0450709	-0.0416811
510.45	0.00222073	-0.0443121	-0.0418789
511.018	0.00201995	-0.0437708	-0.0447948
511.587	0.00201762	-0.041486	-0.0446421
512.155	0.00243334	-0.0411834	-0.0459301
512.723	0.00115312	-0.043435	-0.0437129
513.292	0.000926838	-0.042324	-0.0413227
513.86	0.000490459	-0.0424369	-0.0445989
514.429	0.00138246	-0.0459414	-0.037929
514.997	0.00224448	-0.0410878	-0.0412392
515.566	0.000757078	-0.0372379	-0.0402775
516.134	0.0019261	-0.0369325	-0.035289
516.702	0.0010833	-0.046982	-0.0368029
517.271	0.000650193	-0.0383982	-0.0308486
517.839	0.00102495	-0.0458849	-0.0397217
518.408	0.0011599	-0.0403954	-0.0267235
518.976	0.0018468	-0.0381406	-0.0327216
519.545	0.00188517	-0.0275483	-0.0206083
520.113	0.00224448	-0.0323783	-0.0131222
520.681	0.00147895	-0.03118	-0.0151525
521.25	0.00299599	-0.0175179	-0.0160872
521.818	0.00256104	-0.0268396	-0.0072282
522.387	0.00198669	-0.016931	0.00233313
522.955	0.00179237	-0.00461943	-0.00330556
523.524	0.000912761	-0.0120777	0.00242257
524.092	0.00155743	-0.0168723	0.0101987
524.66	0.00181497	-0.000364179	0.00424824
525.229	0.00171391	-0.00631044	0.00501742
525.797	0.00121017	-0.0136128	0.0155902
526.366	0.000612698	-0.00803497	0.0146013
526.934	0.00160607	-0.0121884	0.0110099
527.503	0.000615205	-0.00728978	0.00949699
528.071	0.00126792	-0.0218168	0.00968249
528.639	0.00214487	-0.0115494	0.0119714
529.208	0.00202229	-0.0194502	0.0256566
529.776	0.0017753	-0.0232661	0.0140233
530.345	0.00261836	-0.0140277	0.0114033
530.913	0.00223431	-0.025192	0.016808
531.482	0.00167678	-0.00613752	0.0180862
532.05	0.00257773	-0.0181372	0.0152094
532.618	0.00196285	-0.0176049	0.0203769
533.187	0.00238302	-0.0227068	0.0165133
533.755	0.00232654	-0.0249374	0.0110674
534.324	0.00132341	-0.0246535	0.0241154
534.892	0.00137973	-0.0240112	0.0209752
535.461	0.00269425	-0.0322714	0.0251596
536.029	0.00175785	-0.0319168	0.0159861
536.597	0.00120371	-0.0294935	0.0193857
537.166	0.00117173	-0.0416007	0.019881
537.734	0.0020109	-0.028315	0.0162208
538.303	0.0020417	-0.0413403	0.0295764
538.871	0.00267808	-0.0466095	0.0292199
539.44	0.00218663	-0.039615	0.0249738
540.008	0.000874614	-0.0426571	0.020774
540.576	0.00172988	-0.0425302	0.0335015
541.145	0.00243239	-0.0398641	0.0269696
541.713	0.00286709	-0.0473145	0.0296193
542.282	0.00235881	-0.0562359	0.0337395
542.85	0.00191237	-0.0503185	0.0308762
543.419	0.001635	-0.0514938	0.0345491
543.987	0.00233395	-0.0587243	0.0392902
544.555	0.00262121	-0.0597036	0.0354126
545.124	0.00280608	-0.0583088	0.032291
545.692	0.00248736	-0.0653756	0.0386312
546.261	0.00229196	-0.0707091	0.0386103
546.829	0.0015242	-0.0717773	0.0402116
547.398	0.0009188	-0.078306	0.0350496
547.966	0.00233589	-0.0770885	0.0379496
548.534	0.0018871	-0.0837115	0.0412413
549.103	0.00267135	-0.0850062	0.0408549
549.671	0.0024481	-0.0887102	0.0385232
550.24	0.00311727	-0.08928	0.0437641
550.808	0.00377846	-0.0914629	0.0415594
551.377	0.00318801	-0.096324	0.0373708
551.945	0.00289054	-0.0968128	0.0376853
552.513	0.00255065	-0.0973542	0.0322495
553.082	0.0022751	-0.0962605	0.0279977
553.65	0.00389363	-0.0920367	0.0226764
554.219	0.00293255	-0.0886516	0.0236277
554.787	0.00271425	-0.0830623	0.0190294
555.356	0.00190896	-0.0806885	0.0176412
555.924	0.00203569	-0.0765382	0.0149952
556.492	0.000306387	-0.0720055	0.0132988
557.061	0.00158704	-0.0671972	0.0124736
557.629	0.00175329	-0.0613868	0.0123748
558.198	0.00245868	-0.0565395	0.0103942
558.766	0.00271128	-0.0536529	0.0106515
559.335	0.00258025	-0.0496077	0.0101574
559.903	0.00173348	-0.0466836	0.0102577
560.471	0.00180237	-0.042216	0.0112634
561.04	0.00235589	-0.0395028	0.012202
561.608	0.00206785	-0.0363815	0.0124371
562.177	0.00286603	-0.0332608	0.0132356
562.745	0.00274502	-0.0310808	0.0130382
563.314	0.00210752	-0.0297132	0.0133798
563.882	0.00248872	-0.0272463	0.0139153
564.45	0.00211738	-0.0248922	0.0150639
565.019	0.00284876	-0.0229962	0.0145078
565.587	0.00247099	-0.0209959	0.0155359
566.156	0.00160969	-0.0196168	0.0148166
566.724	0.00287259	-0.0180419	0.0155153
567.293	0.00274211	-0.0166633	0.0165602
567.861	0.00253241	-0.0152659	0.0162216
568.429	0.0021581	-0.0143994	0.0163977
568.998	0.00221498	-0.0132271	0.0172303
569.566	0.00150145	-0.0127207	0.017635
570.135	0.00320307	-0.0105545	0.0182052
570.703	0.00205795	-0.00968636	0.0171988
571.272	0.00393728	-0.00885757	0.0178747
571.84	0.00470731	-0.00806269	0.018434
572.408	0.00316238	-0.00760568	0.0184682
572.977	0.00413237	-0.00711803	0.0188277
573.545	0.00315386	-0.00603141	0.0188137
574.114	0.00265522	-0.00526696	0.0192234
574.682	0.000743366	-0.00465767	0.0190581
575.251	0.00192046	-0.00449949	0.0186098
575.819	0.00365633	-0.00348734	0.0188017
576.387	0.00268224	-0.00292273	0.0188083
576.956	0.00390513	-0.00192045	0.0204359
577.524	0.00164503	-0.00206619	0.0194982
578.093	0.00183534	-0.00146122	0.019517
578.661	0.00265836	-0.000876525	0.0196051
579.23	0.00229445	-0.00024697	0.0198614
579.798	0.00222045	-8.11948e-05	0.0198831
580.366	0.00280368	0.00122489	0.0196613
580.935	0.00270442	0.000957263	0.0200819
581.503	0.00205315	0.00138367	0.0197897
582.072	0.00144856	0.00175334	0.0191314
582.64	0.0020102	0.00175985	0.0199806
583.209	0.00165171	0.00162341	0.0204646
583.777	0.00171183	0.00192356	0.0202176
584.346	0.00193641	0.00192915	0.0199501
584.914	0.00188672	0.00293175	0.0195215
585.482	0.00202328	0.00250444	0.020089
586.051	0.00237633	0.00324623	0.0201286
586.619	0.0028285	0.00329864	0.0199435
587.188	0.00206913	0.00375844	0.0201613
587.756	0.00261527	0.00440305	0.0205019
588.325	0.00357021	0.00382882	0.0197292
588.893	0.00296499	0.00413526	0.0200292
589.461	0.003304	0.00410609	0.0189816
590.03	0.00236	0.00379087	0.0190882
590.598	0.00267738	0.0038421	0.0190056
591.167	0.00220999	0.00470252	0.0186587
591.735	0.00268414	0.00484092	0.0193601
592.304	0.00253313	0.0049776	0.0189707
592.872	0.00193783	0.00432736	0.0192357
593.44	0.00236192	0.00423589	0.0189331
594.009	0.00280188	0.00468182	0.0191247
594.577	0.001833	0.00433926	0.0188346
595.146	0.00171351	0.00494967	0.0185787
595.714	0.000573028	0.00473448	0.0180768
596.283	0.000513499	0.00472064	0.0180883
596.851	0.00184653	0.00513149	0.0182545
597.419	0.00176539	0.00499795	0.0184287
597.988	0.00148881	0.00491432	0.0175582
598.556	0.00188717	0.00515172	0.0181929
599.125	0.00205961	0.00503065	0.0178684
599.693	0.00238678	0.00510307	0.0177985
600.262	0.00284503	0.00503384	0.0176979
600.83	0.00233714	0.00539323	0.0175595
601.398	0.00241072	0.00507485	0.017262
601.967	0.00329558	0.00534661	0.0174363
602.535	0.0043229	0.00518628	0.0169553
603.104	0.00345073	0.00526243	0.0168874
603.672	0.00202627	0.00498874	0.0166004
604.241	0.00303429	0.00558805	0.0164768
604.809	0.00250128	0.00548453	0.0170279
605.377	0.00126371	0.0052055	0.0165456
605.946	0.00167659	0.00462407	0.0163562
606.514	0.00278548	0.00495157	0.0161234
607.083	0.00319226	0.00512452	0.0156804
607.651	0.00278712	0.00496373	0.0148278
608.22	0.00192206	0.0047974	0.0152255
608.788	0.00184789	0.00563207	0.0152462
609.356	0.00394213	0.0058435	0.015541
609.925	0.00263394	0.0053273	0.0153304
610.493	0.00111272	0.00542514	0.0151738
611.062	0.000382928	0.00486328	0.014784
611.63	0.00272582	0.00479379	0.0146819
612.199	0.00167091	0.00513936	0.0142503
612.767	0.00164619	0.00528854	0.0144966
613.335	0.00427688	0.00515314	0.0140306
613.904	0.00312344	0.00486954	0.0145662
614.472	0.00316717	0.00481025	0.0143555
615.041	0.00353478	0.00494497	0.0144658
615.609	0.0027849	0.00600093	0.0142539
616.178	0.00316609	0.00502726	0.0134326
616.746	0.00240426	0.00552535	0.0135937
617.314	0.00252994	0.00555091	0.0136643
617.883	0.00220462	0.00489985	0.0132506
618.451	0.0018934	0.0050391	0.0132307
619.02	0.00149957	0.00520612	0.013894
619.588	0.00402031	0.00521941	0.0139976
620.157	0.00346984	0.00509772	0.0135222
620.725	0.00368	0.0046553	0.012933
621.293	0.00342356	0.00442914	0.0127278
621.862	0.00376548	0.0052107	0.0126315
622.43	0.00334157	0.00493543	0.0121015
622.999	0.00409007	0.00537746	0.0124737
623.567	0.00267324	0.00529186	0.0128615
624.136	0.0026723	0.00554279	0.012292
624.704	0.00415195	0.00567572	0.0120082
625.272	0.00291948	0.00572782	0.012353
625.841	0.00262375	0.00486768	0.0118583
626.409	0.00240027	0.00452471	0.0116884
626.978	0.00110426	0.00490398	0.0112231
627.546	0.00318905	0.00481006	0.0106589
628.115	0.0026908	0.00457	0.0109166
628.683	0.00167299	0.00418378	0.0109669
629.251	0.00318778	0.00462915	0.0111215
629.82	0.00255428	0.00480867	0.0103224
630.388	0.00192717	0.00438238	0.0102347
630.957	0.00258474	0.00407756	0.0101676
631.525	0.00296692	0.00514224	0.0106691
632.094	0.00227803	0.0047137	0.0106607
632.662	0.0030671	0.00454485	0.00993689
633.23	0.002853	0.00464632	0.00966355
633.799	0.00244873	0.00418249	0.0101011
634.367	0.000998665	0.00429187	0.009566
634.936	0.00205773	0.00402638	0.00878329
635.504	0.00268729	0.00471975	0.00956918
636.073	0.00380497	0.00451913	0.00925458
636.641	0.00583296	0.00399906	0.00920902
637.209	0.00422313	0.00442983	0.00922457
637.778	0.0031914	0.0045673	0.00870544
638.346	0.00108379	0.00445221	0.00890687
638.915	0.00287599	0.00438822	0.00928286
639.483	0.00345266	0.00360274	0.00866174
640.052	0.00343607	0.00366816	0.00811959
640.62	0.00256271	0.00387037	0.00810472
641.188	0.00348996	0.00369532	0.00851545
641.757	0.00120297	0.00375817	0.00826145
642.325	0.00243915	0.00312968	0.00906003
642.894	0.00218994	0.00341937	0.0087999
643.462	0.00216771	0.00355674	0.00795913
644.031	0.00455599	0.00366008	0.00840005
644.599	0.00347295	0.00389425	0.00776266
645.167	0.00352693	0.00432532	0.00810348
645.736	0.00173834	0.00390876	0.0075965
646.304	0.00315066	0.00377135	0.00831811
646.873	0.00220161	0.00355831	0.00802161
647.441	0.00251286	0.00366013	0.00779268
648.01	0.00268502	0.0040813	0.00736035
648.578	0.00330822	0.00359402	0.00774984
649.146	0.00405491	0.00305019	0.00735585
649.715	0.00422325	0.00344262	0.00719198
650.283	0.00324709	0.00311524	0.00747717
650.852	0.00247277	0.00359461	0.00728738
651.42	0.00209187	0.00353244	0.00784623
651.989	0.00326941	0.00364662	0.00744627
652.557	0.00202422	0.00344005	0.00676251
653.125	0.00119012	0.00370175	0.00735531
653.694	0.00293857	0.00281906	0.00694557
654.262	0.0038719	0.0027378	0.00692808
654.831	0.00345182	0.0024999	0.00631573
655.399	0.00198506	0.00339734	0.00676175
655.968	0.00425887	0.0033083	0.00625264
656.536	0.00528168	0.00303944	0.00593501
657.104	0.00281464	0.00302563	0.00588314
657.673	0.0001469	0.00231753	0.00576958
658.241	0.00275539	0.00192039	0.00562388
658.81	0.00166976	0.00253216	0.00609623
659.378	0.0026831	0.00194126	0.00607756
659.947	0.00354429	0.00238902	0.00608474
660.515	0.00187407	0.00230931	0.00564497
661.083	0.00185526	0.0029959	0.00565551
661.652	0.00453626	0.00292865	0.0060355
662.22	0.00280981	0.00324373	0.00540831
662.789	0.0039322	0.00175113	0.00588333
663.357	0.00113158	0.0024288	0.00504735
663.926	-3.12818e-05	0.00254077	0.0055122
664.494	0.00136007	0.00250053	0.00561347
665.062	0.00262527	0.00229918	0.0057198
665.631	0.00256126	0.00219251	0.00480807
666.199	0.0028542	0.0020427	0.00562547
666.768	0.00235495	0.00193273	0.00513741
667.336	0.00215487	0.00245185	0.00541711
667.905	0.0026035	0.0021549	0.00522897
668.473	0.0030944	0.00246282	0.0048061
669.042	0.00247776	0.00272397	0.00492464
669.61	0.00131119	0.00266793	0.00446988
670.178	0.00432859	0.00171134	0.00451282
670.747	0.00273561	0.0028854	0.00502438
671.315	0.0010367	0.00231386	0.00499318
671.884	0.000392014	0.00220324	0.00518514
672.452	0.00310532	0.00151331	0.00448642
673.02	0.00216572	0.00195651	0.00388301
673.589	0.00327806	0.00182407	0.00411414
674.157	0.00429396	0.00283701	0.00459115
674.726	0.00396214	0.0029462	0.00406196
675.294	0.00468827	0.00247608	0.00430596
675.863	0.00387234	0.00123673	0.00470567
676.431	0.00297758	0.00170787	0.00413999
677	0.002443	0.00096894	0.00402835
677.568	0.00257072	0.00186487	0.00457276
678.136	0.00300974	0.0025449	0.00442059
678.705	0.00307972	0.00213023	0.00446958
679.273	0.0032644	0.00161346	0.0042766
679.842	0.00412272	0.000958415	0.00443763
680.41	0.00335608	0.00182032	0.00400997
680.979	0.00392062	0.00205489	0.00454371
681.547	0.00257908	0.00180245	0.00457182
682.115	0.00423379	0.00195606	0.00483555
682.684	0.00335651	0.00237453	0.00424368
683.252	0.00165765	0.00264961	0.00429382
683.821	0.00167067	0.00225703	0.00415428
684.389	0.0029888	0.00262491	0.00488699
684.958	0.00159758	0.00206909	0.00404158
685.526	0.00179367	0.00291495	0.00425529
686.094	0.00163189	0.00274848	0.00375151
686.663	0.00166335	0.0032211	0.00452646
687.231	0.00222768	0.0028278	0.00385026
687.8	0.00275646	0.00272194	0.00391473
688.368	0.001794	0.00197134	0.00401318
688.937	0.00210932	0.00270539	0.00463842
689.505	0.00222739	0.00222178	0.00433088
690.073	0.00240898	0.00161049	0.00385997
690.642	0.00585192	0.00214499	0.00373125
691.21	0.00325887	0.00302005	0.00269515
691.779	0.00332369	0.00239997	0.00353215
692.347	0.000798689	0.00209546	0.00387684
692.916	0.00107643	0.00177012	0.00335856
693.484	0.00184953	0.00259794	0.00310602
694.052	0.00192412	0.00318668	0.00263826
694.621	0.00182897	0.0028244	0.00258819
695.189	0.00392333	0.00237819	0.00305495
695.758	0.00340635	0.00187869	0.00285717
696.326	0.00354178	0.00219022	0.00302956
696.895	0.00183783	0.00218881	0.00344045
697.463	0.00197739	0.00171378	0.00386625
698.031	0.00184157	0.00145259	0.00341134
698.6	0.00487956	0.00153479	0.00321299
699.168	0.00469689	0.00190262	0.0027492
699.737	0.00424994	0.00157021	0.00324962
700.305	0.00163253	0.00144778	0.00228788
700.874	0.00421362	0.00140785	0.00206819
701.442	0.00351705	0.00132951	0.00221779
702.01	0.00577227	0.00176203	0.00256548
702.579	0.00383113	0.00139234	0.00277886
703.147	0.00267449	0.00134619	0.002712
703.716	0.00425054	0.00172706	0.00246452
704.284	0.00312926	0.00142285	0.00278332
704.853	0.00245678	0.00166925	0.00207194
705.421	0.00431101	0.0017294	0.00260374
705.989	0.00260014	0.00249904	0.00297743
706.558	0.00299087	0.00228401	0.00280986
707.126	0.00279264	0.00162619	0.00325906
707.695	0.000253345	0.00117866	0.0025494
708.263	0.00304416	0.00199475	0.00372124
708.832	0.00382717	0.00144692	0.00320784
709.4	0.00173354	0.00120754	0.00380477
709.968	0.00315893	0.00100299	0.00302557
710.537	0.00235389	0.00219949	0.00262749
711.105	0.0032859	0.00210016	0.00241119
711.674	0.00321937	0.00204411	0.00200341
712.242	0.00251442	0.0024193	0.00283512
712.811	0.00344578	0.00116883	0.00259627
713.379	0.00571333	0.000799543	0.00339623
713.947	0.00592613	0.00171445	0.00248295
714.516	0.00267333	0.00177009	0.00274666
715.084	0.00180977	0.00159696	0.0029544
715.653	0.00268441	0.00243471	0.00264557
716.221	0.0044203	0.00245692	0.00188868
716.79	0.00350546	0.00194659	0.00274766
717.358	0.00232731	0.00121017	0.00232715
717.926	0.00148376	0.0013796	0.00226082
718.495	0.0026669	0.00109409	0.0026326
719.063	0.00185051	0.00140466	0.00261109
719.632	0.0044198	0.00215606	0.00246995
720.2	0.00380088	0.00222781	0.00312281
720.769	0.00308141	0.000985299	0.00259726
721.337	0.00200352	0.00101052	0.00215625
721.905	0.00444986	0.000941864	0.00267921
722.474	0.00396298	0.00183847	0.00244344
723.042	0.00166519	0.00165081	0.00164465
723.611	0.00142131	0.00116369	0.00144258
724.179	0.00148697	0.000920852	0.00272928
724.748	0.00396195	0.000967589	0.00331246
725.316	0.00452116	0.00127186	0.00262791
725.884	0.0042595	0.00161454	0.00263679
726.453	0.00494268	0.000973505	0.00175675
727.021	0.00382148	0.000411402	0.00224436
727.59	0.00512452	0.000802619	0.00251617
728.158	0.00369667	0.00178241	0.00294663
728.727	0.00323303	0.00211691	0.00254158
729.295	0.00105586	0.00233989	0.002862
729.863	0.00496192	0.00243558	0.00208441
730.432	0.00464772	0.00175661	0.00277492
731	0.00554208	0.0018177	0.00299815
731.569	0.00494173	0.00220551	0.00242552
732.137	0.00601743	0.00241287	0.00248062
732.706	0.00187962	0.00135772	0.0027549
733.274	0.00121941	0.00179077	0.00256397
733.842	0.00479326	0.00165144	0.00170552
734.411	0.0026247	0.00129575	0.00173539
734.979	0.00108728	0.000420438	0.00215664
735.548	0.00171059	0.000817644	0.00250292
736.116	-3.97863e-06	0.00229655	0.00241909
736.685	0.00324968	0.00117236	0.00234654
737.253	0.00393407	0.000851224	0.00283193
737.821	0.00431246	0.00169495	0.00253928
738.39	0.00144653	0.00177275	0.00382918
738.958	0.00146514	0.00241569	0.00249927
739.527	0.0044467	0.00187243	0.00204128
740.095	0.00611546	0.00230153	0.00252434
740.664	0.00446029	0.00193733	0.0024981
741.232	0.00450034	0.00210974	0.00184984
741.8	0.00450302	0.00124989	0.0018605
742.369	0.00187388	0.00164483	0.00203305
742.937	-0.000418011	0.00107695	0.00180824
743.506	0.00187728	0.00212564	0.0018551
744.074	-0.000867887	0.00190415	0.00267907
744.643	0.000485794	0.0023333	0.00323945
745.211	0.000934141	0.00187817	0.00252048
745.779	-0.000431501	0.00229876	0.00156815
746.348	0.00307538	0.00185449	0.00285925
746.916	0.00486002	0.000741668	0.00227217
747.485	0.000458624	0.00262209	0.00132256
748.053	0.00241359	0.00153805	0.00179019
748.622	0.00433321	0.000935659	0.00147286
749.19	0.00394544	0.00117015	0.00241337
749.758	0.00573635	0.000819526	0.00210057
750.327	0.00446684	0.00144025	0.00229747
750.895	0.00421493	0.000998509	0.00212378
751.464	0.00384116	0.00144891	0.00182093
752.032	0.00248146	0.000156293	0.000952036
752.601	0.000786018	0.000894242	0.00158073
753.169	0.00412192	0.000312755	0.0014056
753.737	0.00358895	0.00178792	0.0015938
754.306	0.005301	0.0012387	0.00144731
754.874	0.0043458	0.000557244	0.000850787
755.443	0.00289481	0.00108909	0.000253641
756.011	-0.000316032	0.00156038	0.00134565
756.58	0.00525888	0.00213756	0.00127502
757.148	0.00581054	0.00185894	0.00116172
757.716	0.00284503	0.00153802	0.00212146
758.285	0.00449919	0.00147729	0.00052198
758.853	0.00476608	0.00230749	0.0012658
759.422	0.00102705	0.00260797	0.000522475
759.99	0.00426361	0.00278636	0.0026366
760.559	0.00136353	0.00200844	0.00119444
761.127	0.00351322	0.0015439	0.00173763
761.696	0.00387891	0.00133036	0.00221376
762.264	0.00268963	0.00303879	0.00139479
762.832	0.00577147	0.00270836	0.00183304
763.401	0.00455328	0.00282032	0.00262229
763.969	0.00881568	0.00300888	0.00150683
764.538	0.00462603	0.00345671	0.00272327
765.106	0.00341937	0.00477667	0.00261499
765.675	0.00383504	0.00453334	0.00384821
766.243	0.00232819	0.00444606	0.00431644
766.811	0.00515516	0.00358024	0.00351773
767.38	0.00471964	0.00343919	0.00268329
767.948	0.00247233	0.00250426	0.0029433
768.517	0.00212084	0.00268177	0.00278137
769.085	0.00182227	0.00284503	0.00348674
769.654	0.00232787	0.0026726	0.00230764
770.222	0.00254663	0.0014377	0.00179033
770.79	0.00258695	0.00135547	0.00139733
771.359	0.0055863	0.00139422	0.00027053
771.927	0.00101514	0.000993062	0.00173938
772.496	0.00442057	0.000820733	0.000663239
773.064	0.00240509	0.00100485	0.00109558
773.633	0.00102333	0.00217075	0.000561921
774.201	0.00130399	0.00246895	-0.000287805
774.769	0.00446234	0.0021065	0.000878892
775.338	0.00511203	0.0010278	0.00156346
775.906	0.0038967	0.00202733	0.00208821
776.475	0.00261046	0.00111936	0.000388514
777.043	0.0055859	0.00214989	-0.000262786
777.612	0.00478683	0.00231081	0.000407084
778.18	0.000688209	0.00131279	0.000809981
778.748	0.00496634	0.000400611	0.000306482
779.317	0.00839043	0.00100551	0.000540417
779.885	0.00511537	0.00148814	0.000624434
780.454	0.00395364	0.00130823	0.000372534
781.022	0.000855888	-7.98835e-05	0.000702198
781.591	0.00312085	0.000835499	0.000253304
782.159	0.00135421	0.00162663	5.25464e-05
782.727	0.00252295	0.00226849	0.0018537
783.296	0.00208786	0.00256457	0.000736652
783.864	0.00399745	0.00189954	0.0014383
784.433	0.0016797	0.00080377	0.000616813
785.001	0.00323805	-7.81215e-06	-0.00029204
785.57	0.0043101	0.00118099	0.00116993
786.138	0.00240628	0.000362243	0.000663975
786.706	0.00532027	0.000242108	0.000874018
787.275	0.00480416	0.00144334	0.00246249
787.843	0.00428554	0.000817748	0.00259475
788.412	0.00422043	0.00100771	0.00220836
788.98	0.00394574	0.00144761	0.00272998
789.549	-0.000235697	0.00180256	0.000723566
790.117	0.00125279	0.00159534	0.00130353
790.685	0.00282458	0.00310457	0.00293532
791.254	0.00126375	0.00218203	0.00194426
791.822	0.00189939	0.00248297	0.00168365
792.391	0.00334015	0.00121328	0.0028209
792.959	0.00858445	0.000947024	0.0034899
793.528	0.0027807	0.00123989	0.0026338
794.096	0.00188723	0.00165574	0.00384557
794.664	0.00216099	0.00139082	0.00193611
795.233	0.00663973	0.000462078	0.00350947
795.801	0.0092996	0.00139578	0.00361175
796.37	0.0068411	0.00172592	0.000597449
796.938	0.00275804	0.00209498	0.00144769
797.507	0.000916318	0.00164097	0.00220387
798.075	0.0051109	0.00205742	0.00183441
798.643	0.00578744	0.00271606	0.0019551
799.212	0.00363964	0.00239225	0.00223025
799.78	0.00274713	0.0022612	0.00148315
800.349	0.00453361	0.00138521	0.00163847
800.917	0.00308599	0.00234128	0.00212947
801.486	0.00172725	0.00117439	0.00288677
802.054	0.00237209	0.00294728	0.00315723
802.622	0.00310611	0.00333924	0.00223361
803.191	0.00213464	0.00220046	0.00226023
803.759	0.000396476	0.0038296	0.002132
804.328	0.0049475	0.00276459	0.00313381
804.896	0.00397204	0.00269792	0.00317685
805.465	0.00302955	0.0023917	0.00214805
806.033	0.00416391	0.0030379	0.00269017
806.601	0.00113038	0.00370914	0.00292591
807.17	0.00228788	0.00326908	0.00199904
807.738	0.00475325	0.00397673	0.00263781
808.307	0.00529917	0.00421952	0.00294981
808.875	0.00169297	0.00387052	0.00282069
809.444	0.000340672	0.00304494	0.00405805
810.012	0.00336175	0.00316343	0.00198598
810.58	0.00300283	0.00294171	0.00314417
811.149	0.00157397	0.00336004	0.00407817
811.717	0.00740856	0.00326757	0.00347021
812.286	0.00468061	0.00348332	0.00383798
812.854	0.00488792	0.00266194	0.00434456
813.423	0.00280859	0.00481512	0.00500288
813.991	0.00415659	0.00395258	0.00452378
814.559	0.00648438	0.00322276	0.00573026
815.128	0.00264552	0.0035624	0.00468237
815.696	0.00164639	0.00263301	0.00503301
816.265	0.00302432	0.00365715	0.00427596
816.833	-0.000513548	0.00399341	0.00373791
817.402	0.000416113	0.00431386	0.00530131
817.97	0.00293116	0.0056669	0.00592681
818.538	0.000886463	0.0055257	0.00647341
819.107	0.00356729	0.00577679	0.0052235
819.675	0.00127296	0.00670249	0.00681468
820.244	0.00285499	0.00748354	0.00625021
820.812	0.00144862	0.00780815	0.00729694
821.381	-0.00165406	0.00823692	0.00771254
821.949	-6.7741e-06	0.00822609	0.00747324
822.517	0.00166203	0.00891044	0.00843252
823.086	0.00448274	0.0100176	0.0103462
823.654	-0.00020131	0.010092	0.0101691
824.223	0.00204402	0.0111435	0.0101237
824.791	0.000585654	0.0100428	0.0101363
825.36	0.00194667	0.0113963	0.0107248
825.928	-7.23754e-05	0.0114678	0.0110061
826.496	0.000244603	0.0103686	0.0104858
827.065	0.00132068	0.0107314	0.0108191
827.633	0.00282526	0.00937814	0.00915862
828.202	0.00268538	0.0106354	0.0110928
828.77	0.00342598	0.0107725	0.0107605
829.339	0.00326469	0.010153	0.0111166
829.907	0.00196583	0.00973033	0.0114115
830.475	0.00317876	0.0110117	0.0106792
831.044	-0.00170257	0.00849188	0.0090959
831.612	0.00447625	0.00951203	0.0100308
832.181	0.00367696	0.0104655	0.00895296
832.749	0.000316748	0.00755546	0.00884526
833.318	0.00193054	0.00852668	0.00865365
833.886	0.00398693	0.00822584	0.00916034
834.454	0.00559962	0.00905926	0.00861307
835.023	0.00413111	0.00918447	0.00918844
835.591	0.00442277	0.00877298	0.00870726
836.16	0.00532253	0.010151	0.00900873
836.728	0.00305854	0.00999508	0.00852998
837.297	0.00399152	0.00925041	0.00900585
837.865	0.00518123	0.00925504	0.00903192
838.433	0.00524921	0.00757629	0.00863848
839.002	0.00348247	0.00893153	0.00708963
839.57	0.00254739	0.00863772	0.00623049
840.139	0.003106	0.00753019	0.00789913
840.707	0.00701366	0.00807249	0.00791401
841.276	0.00390792	0.00867376	0.00791506
841.844	0.00586398	0.0064354	0.00848818
842.412	0.00476355	0.00701997	0.00725261
842.981	0.00374706	0.00614325	0.00846425
843.549	0.004044	0.00780829	0.00757332
844.118	0.00703974	0.0067924	0.00782311
844.686	0.00283839	0.00670707	0.00766286
845.255	0.00537487	0.0063604	0.00613219
845.823	0.00619692	0.00725741	0.00564196
846.391	0.00428966	0.00670194	0.00660357
846.96	0.00654519	0.00590358	0.00516557
847.528	0.00451672	0.00391223	0.00622961
848.097	0.00720996	0.0046013	0.00570848
848.665	0.00386647	0.00544423	0.00646991
849.234	0.00617872	0.00645148	0.00565536
849.802	0.00518361	0.00555375	0.00717975
850.37	0.00945544	0.00733845	0.00756263
850.939	0.010303	0.0054718	0.0069677
851.507	0.0105579	0.00422514	0.0066603
852.076	0.00475395	0.00602747	0.00636713
852.644	0.00491886	0.00788829	0.0059695
853.213	0.00553413	0.00685288	0.00730889
853.781	0.00774433	0.00624381	0.00513934
854.35	0.00176968	0.00656758	0.00500808
854.918	0.00290234	0.00715068	0.00722049
855.486	-0.000468799	0.00799997	0.0052969
856.055	0.00555564	0.00682289	0.00471228
856.623	0.00407751	0.0063406	0.00694968
857.192	0.00568764	0.00867882	0.00919393
857.76	0.000218677	0.00723089	0.00965057
858.329	0.00387174	0.00754274	0.00843961
858.897	0.00560612	0.0067771	0.00833819
859.465	0.0138714	0.00784388	0.00770278
860.034	0.0101521	0.0101525	0.00827652
860.602	0.0073899	0.00874922	0.0100388
861.171	0.00485259	0.00839877	0.00785184
861.739	0.00753075	0.00875624	0.00851028
862.308	0.00406312	0.00856292	0.00850224
862.876	0.00605524	0.00799182	0.00918508
863.444	0.0132542	0.00750392	0.00725926
864.013	0.0136184	0.00768904	0.00585735
864.581	0.0112373	0.00852708	0.00840918
865.15	0.0114683	0.00976077	0.00794255
865.718	0.0112222	0.0109526	0.00890078
866.287	0.0140189	0.00930788	0.00807037
866.855	0.0138498	0.010411	0.00922706
867.423	0.0157624	0.00936467	0.00922412
867.992	0.0178668	0.00806609	0.00913603
868.56	0.0322166	0.014116	0.00709538
869.129	0.0403529	0.0172201	0.00926367
869.697	0.0461874	0.0152093	0.0126343
870.266	0.0256763	0.0190173	0.0110207
870.834	0.0543712	0.0234142	0.0136196
871.402	0.0554158	0.0234535	0.0153586
871.971	0.0838603	0.0279162	0.0125454
872.539	0.0574005	0.0179883	0.0148844
873.108	0.0648719	0.0338521	0.0143626
873.676	0.0733499	0.0293919	0.00842801
874.245	0.0773445	0.023032	0.0134878
874.813	0.0792702	0.0292352	0.0161976
875.381	0.0817842	0.0346101	0.0223555
875.95	0.157743	0.0380462	0.0317023
876.518	0.084061	0.0257654	0.0305692
877.087	0.114324	0.0336795	0.0203268
877.655	0.105032	0.025878	0.0303361
878.224	0.17936	0.0471363	0.0275186
878.792	0.117522	0.0341655	0.0191816
879.36	0.183737	0.022398	0.0162475
879.929	0.181595	0.0494385	0.0280932
880.497	0.195125	0.0585168	0.0261118
881.066	0.139305	0.0725175	0.0348587
881.634	0.152206	0.0434405	0.0329598
882.203	0.154514	0.059157	0.0286369
882.771	0.162885	0.0771009	0.0435179
883.339	0.223091	0.0685677	0.0362383
