# Supplementary material for: Cascade cyclization of alkene-tethered acylsilanes and allylic sulfones enabled by unproductive energy transfer photocatalysis
Source: Nat Commun. 2022 Oct 16;13:6111. doi: 10.1038/s41467-022-33730-x (PMC9573877; doi:10.1038/s41467-022-33730-x)
Supplement: Supplementary file 3 — Source Data [file 41467_2022_33730_MOESM3_ESM.zip › source-date-fig7-b-1.xlsx]

## Sheet: Sheet1
figure7-b-1
entry	time/min	yield
1	0	0
2	10	30
3	20	36
4	30	46
5	40	52
6	50	70
7	60	78
