# Supplementary material for: Cascade cyclization of alkene-tethered acylsilanes and allylic sulfones enabled by unproductive energy transfer photocatalysis
Source: Nat Commun. 2022 Oct 16;13:6111. doi: 10.1038/s41467-022-33730-x (PMC9573877; doi:10.1038/s41467-022-33730-x)
Supplement: Supplementary file 3 — Source Data [file 41467_2022_33730_MOESM3_ESM.zip › source-date-fig7-c-1.xlsx]

## Sheet: Sheet1
figure7-c-1
	6765	6446	6156	5954	5731	5641	5450	5287
Concentration(10^-4)	1	2	3	4	5	6	7	8
I0/I	1.00059	1.05011	1.09958	1.13688	1.18112	1.19996	1.24202	1.28031
测量方式:	波长扫描
扫描模式:	发射模式
数据模式:	荧光模式
激发波长:	350	nm
发射起始波长:	500	nm
发射终止波长:	650	nm
扫描速度:	1000	nm/min
扫描间隔:	1	nm
等待时间:	0	s
激发带宽:	10	nm
发射带宽:	10	nm
增益(PMT):	中	650V
响应时间:	自动匹配
自动光门:	未使用
重复次数:	1
重复间隔:	1	s
	1*10^(-4) M	2*10^(-5) M	3*10^(-6) M	4*10^(-7) M	5*10^(-8) M	6*10^(-9) M	7*10^(-10) M	8*10^(-11) M
500	21.2	19.69	20.3	19.91	19.83	20.04	17.56	17.25
501	22.89	21.32	21.89	21.53	21.4	21.64	18.82	18.32
502	25.14	23.31	24.12	23.6	23.48	23.88	20.4	19.77
503	27.88	25.8	26.58	26.2	25.91	26.28	22.17	21.51
504	30.99	28.51	29.48	28.87	28.51	28.9	24.18	23.4
505	34.48	31.61	32.73	31.93	31.61	31.88	26.57	25.5
506	38.4	34.98	36.32	35.51	35	35.15	29.08	27.83
507	42.82	38.74	40.41	39.46	38.94	39.11	31.7	30.48
508	47.86	42.78	44.99	43.94	43.23	43.2	34.82	33.31
509	53.38	47.36	49.91	48.84	47.85	47.83	38.21	36.25
510	59.63	52.11	55.54	54.23	53.22	53.01	41.98	39.45
511	66.5	58.02	61.79	60.32	59.17	59.2	46.05	43.12
512	74.41	64.28	68.75	67.25	65.93	66.11	50.45	47.31
513	83.58	71.36	76.7	75.21	73.49	73.99	55.67	52.07
514	93.71	79.37	85.77	84.17	82.45	82.62	61.86	57.57
515	105.1	88.89	96.28	94.23	92.46	92.91	68.63	63.85
516	118.4	99.6	108.3	106.1	103.8	104.3	76.51	71.46
517	133.5	112.4	122.8	119.9	117.2	118.5	86.1	80.47
518	151.9	127.1	139.6	136.4	133.3	134.7	97.55	90.86
519	173.5	145.1	159.6	155.9	152.5	153.9	111.2	103.6
520	198.5	166.1	182.7	178.4	175.4	176	127.4	118.6
521	228.3	191.1	210.3	205.3	202	202.6	146.7	136.5
522	263.5	220.9	242.7	236.9	233.3	234.1	170.2	158.3
523	304.9	256.8	281.7	274.9	271	271.8	198.7	184.7
524	354.5	300.6	328.4	321.1	316	316.8	233.2	217.6
525	414.8	354.4	385.3	377.9	371.2	371.8	276.5	258.3
526	487	418.1	460.1	446.5	434.9	435.9	329.7	308.3
527	573.4	497.7	543.1	528.7	514.6	516	394.6	370.1
528	675.7	593.4	642	626.2	609.1	610.9	474.6	451.8
529	798.9	708.6	760.5	743.4	722.1	724.5	571.4	542.8
530	943.8	844.4	899.1	879.7	855.8	856.7	686.9	652.5
531	1113	1003	1060	1038	1008	1009	821.6	780.9
532	1307	1189	1245	1221	1186	1185	980.4	931.1
533	1531	1405	1452	1429	1392	1388	1164	1107
534	1786	1649	1692	1663	1619	1614	1372	1308
535	2071	1921	1959	1924	1872	1864	1606	1526
536	2381	2220	2249	2209	2146	2133	1863	1772
537	2718	2547	2565	2516	2442	2423	2141	2041
538	3074	2893	2897	2838	2754	2731	2437	2330
539	3447	3252	3242	3171	3074	3049	2745	2631
540	3828	3621	3593	3512	3402	3371	3061	2940
541	4216	3998	3948	3857	3734	3694	3383	3254
542	4600	4372	4298	4195	4057	4013	3702	3565
543	4973	4734	4636	4518	4369	4319	4009	3869
544	5329	5075	4950	4822	4658	4603	4301	4155
545	5657	5392	5240	5101	4924	4860	4570	4417
546	5952	5676	5498	5346	5159	5087	4811	4652
547	6209	5920	5720	5552	5356	5278	5018	4854
548	6416	6115	5893	5716	5509	5432	5184	5018
549	6577	6266	6024	5839	5623	5541	5308	5143
550	6688	6371	6111	5918	5696	5610	5394	5230
551	6749	6430	6154	5954	5731	5641	5440	5277
552	6765	6446	6156	5952	5727	5636	5450	5287
553	6739	6420	6118	5914	5686	5597	5423	5264
554	6672	6357	6046	5844	5614	5528	5366	5209
555	6570	6261	5946	5742	5516	5428	5281	5127
556	6439	6135	5819	5615	5397	5309	5173	5023
557	6286	5986	5672	5472	5258	5171	5046	4898
558	6113	5815	5508	5313	5105	5018	4902	4760
559	5924	5632	5332	5141	4939	4854	4747	4611
560	5724	5442	5150	4964	4768	4684	4585	4455
561	5520	5248	4962	4782	4594	4510	4419	4294
562	5315	5051	4776	4602	4418	4336	4253	4132
563	5108	4857	4589	4424	4243	4165	4091	3972
564	4906	4665	4406	4248	4073	3997	3928	3814
565	4708	4479	4227	4076	3907	3837	3768	3660
566	4516	4297	4053	3909	3748	3681	3614	3510
567	4329	4122	3886	3747	3593	3528	3465	3365
568	4152	3952	3725	3593	3447	3382	3322	3228
569	3981	3790	3571	3445	3306	3244	3186	3098
570	3819	3636	3427	3306	3173	3112	3055	2974
571	3666	3491	3290	3173	3048	2990	2934	2857
572	3522	3355	3163	3051	2932	2873	2822	2748
573	3390	3229	3046	2937	2823	2766	2716	2647
574	3265	3110	2935	2829	2720	2666	2619	2550
575	3148	2999	2830	2729	2622	2571	2525	2458
576	3038	2895	2732	2635	2532	2482	2437	2371
577	2934	2797	2640	2546	2447	2400	2357	2290
578	2833	2703	2552	2462	2363	2319	2280	2213
579	2740	2616	2469	2381	2286	2244	2208	2139
580	2651	2533	2389	2306	2213	2172	2138	2073
581	2567	2455	2315	2234	2143	2103	2071	2008
582	2486	2377	2244	2164	2078	2039	2008	1948
583	2406	2302	2175	2096	2014	1976	1945	1888
584	2331	2228	2106	2030	1950	1913	1882	1830
585	2260	2160	2039	1966	1890	1853	1822	1772
586	2186	2090	1975	1904	1830	1794	1762	1717
587	2117	2022	1911	1842	1771	1736	1706	1660
588	2050	1956	1848	1782	1714	1681	1650	1607
589	1984	1893	1789	1725	1658	1625	1596	1553
590	1920	1832	1728	1667	1603	1570	1542	1501
591	1855	1771	1670	1609	1549	1516	1490	1449
592	1791	1708	1612	1552	1494	1463	1438	1399
593	1728	1648	1554	1496	1442	1411	1387	1349
594	1666	1588	1498	1441	1389	1360	1335	1299
595	1603	1529	1443	1387	1336	1308	1285	1249
596	1542	1470	1386	1333	1286	1258	1235	1200
597	1482	1412	1332	1281	1235	1208	1188	1152
598	1423	1355	1278	1229	1186	1160	1139	1105
599	1366	1300	1225	1178	1137	1111	1092	1058
600	1310	1247	1173	1129	1087	1064	1046	1013
601	1254	1193	1122	1080	1041	1018	1001	970.5
602	1198	1140	1072	1033	995.9	973.4	956.9	928.1
603	1145	1090	1025	988.1	950.8	930	914.7	886.4
604	1095	1042	979.1	944.1	908.1	888.3	872.7	847.1
605	1046	996	935.4	901.7	866.5	847	833.2	808.6
606	998.1	949.6	891.7	860	826.4	807.6	794	772.1
607	950.8	904.7	850	818.5	788.2	768.8	755.9	735.2
608	906	861.9	809	778.4	749.2	731.9	720	699.2
609	863.5	820.3	770.1	740.8	712.7	696.3	684.9	665.6
610	821	779.4	731.8	703.3	677.4	662	651.1	632.9
611	780.4	740.1	696.1	668	643.5	628.9	619.8	601.6
612	741.7	703.1	661.8	633.9	611.1	598.6	589.8	572.5
613	705.4	667.6	630.3	602.7	581.8	569.3	560.9	543.5
614	669.3	634.6	599.5	573.1	553.2	541	533	516.9
615	635.8	602.8	570.2	546	526.9	514.2	506.1	491.4
616	604.5	572.5	542.4	518.7	500.3	488.5	481.2	466.8
617	575.2	544.2	516.1	492.8	476.5	464.1	457.9	443.6
618	546.9	516.8	490.2	468.4	453.1	441.6	434.2	421.3
619	520.3	490.4	465.2	445.7	431.2	419.9	412.3	400.5
620	494.7	467.4	441.5	423.9	409.4	399.2	391.9	380.9
621	472.2	444.7	419.2	403.6	389	379.9	372.9	361.8
622	449.4	423.4	399	383.1	369	361.1	354.7	343.8
623	426.9	403.1	379.4	364.5	350.8	343.4	337	326.3
624	405.6	383.7	360.4	347	333.1	326.3	320.5	310.1
625	386	365.2	342.9	330.5	317	310.1	305.3	295.1
626	366.5	347.1	326.3	314.4	301.7	294.6	290.5	280.6
627	348.4	329.9	311	299.4	286.9	280.4	276.5	267.2
628	331.9	313.5	296.3	284.9	273	267	263	254.1
629	315.7	298.4	282	271.2	260.4	254.6	250.7	242.3
630	300.3	284.2	268.9	258.2	248.3	242.7	239	231.4
631	285.8	270.8	256.5	245.8	236.6	231.5	227.5	220.4
632	272.2	258.1	244.3	233.9	225.4	220.8	216.9	209.9
633	259.7	246.4	232.8	222.9	214.4	210.5	206.8	200
634	247.4	234.9	221.7	212.1	204.1	200.4	197.2	190.5
635	235.5	224.5	211.2	201.9	194.7	191.3	187.7	181.7
636	224.9	214.3	201.2	193	185.8	182.2	178.8	173.3
637	215	204.7	191.7	184.5	177.5	173.9	171	165.4
638	205.8	194.9	183	176.3	177.5	165.9	163.8	158.3
639	197	186.1	174.8	169	162.3	158.7	156.8	151.2
640	188	178.2	167.7	162	155.6	152.1	149.9	144.7
641	180.1	170.9	160.8	155.4	149.4	145.8	143.3	138.7
642	172.8	163.6	154.3	149.3	143.3	139.9	137.6	133.2
643	165.6	156.9	148.5	143.4	137.5	134.4	132.2	128.1
644	159.2	150.7	142.7	137.5	132.4	129.3	127	123
645	153.1	145.3	137.1	132.2	127.5	124.4	121.9	118.6
646	147.3	140.5	132.2	126.9	123	119.9	117.3	114.2
647	141.7	135.3	127	122.3	118.2	115.4	113.3	110.1
648	136.5	130.1	122.3	117.7	113.8	111.3	109.4	106.2
649	131.7	125.4	117.8	113.3	109.7	107	105.6	102.5
650	127.1	120.8	113.4	109	105.7	103.2	101.9	98.38
	6765	6446	6156	5954	5731	5641	5450	5287
