# Supplementary material for: Cascade cyclization of alkene-tethered acylsilanes and allylic sulfones enabled by unproductive energy transfer photocatalysis
Source: Nat Commun. 2022 Oct 16;13:6111. doi: 10.1038/s41467-022-33730-x (PMC9573877; doi:10.1038/s41467-022-33730-x)
Supplement: Supplementary file 3 — Source Data [file 41467_2022_33730_MOESM3_ESM.zip › source-date-fig7-c-2.xlsx]

## Sheet: Sheet1
figure7-c-2
	5981	5822	5647	5284	5508	5229	5051	5048	4737	4822	4715	4564	4495
I0/I	1.33757	1.3741	1.41668	1.514	1.45243	1.52993	1.58384	1.58479	1.68883	1.65906	1.69671	1.75285	1.77976
Concentration	0.05	0.055	0.06	0.065	0.07	0.075	0.08	0.085	0.09	0.095	0.1	0.105	0.11
测量方式:	波长扫描
扫描模式:	发射模式
数据模式:	荧光模式
激发波长:	350	nm
发射起始波长:	500	nm
发射终止波长:	650	nm
扫描速度:	1000	nm/min
扫描间隔:	1	nm
等待时间:	0	s
激发带宽:	10	nm
发射带宽:	10	nm
增益(PMT):	中	650V
响应时间:	自动匹配
自动光门:	未使用
重复次数:	1
重复间隔:	1	s
	0.05 M	0.055 M	0.06 M	0.065 M	0.07 M	0.075 M	0.08 M	0.085 M	0.09 M	0.095 M	0.1 M	0.105 M	0.11 M	1a
500	15.37	15.29	14.89	13.3	16.55	14.37	14.31	15.36	12.78	14.12	14.02	13.77	13.58	17.84
501	16.1	16.11	15.66	13.76	17.58	15.09	14.89	16.15	13.26	14.82	14.65	14.37	14.15	18.79
502	17.12	17.2	16.66	14.42	18.94	16.03	15.72	17.24	13.92	15.62	15.49	15.16	15.03	20.01
503	18.37	18.35	17.8	15.17	20.47	17.03	16.65	18.49	14.58	16.59	16.46	16.08	15.86	21.27
504	19.74	19.66	19.07	15.97	22.29	18.15	17.64	20.04	15.33	17.72	17.59	16.88	16.96	22.67
505	21.25	21.02	20.47	16.95	24.28	19.35	18.83	21.64	16.14	18.82	18.87	17.99	18.07	24.18
506	22.88	22.58	22	17.98	26.39	20.73	20.22	23.28	17.06	20.25	20.31	19.08	19.32	25.94
507	24.63	24.27	23.66	19.15	28.79	22.26	21.8	25.23	18.09	21.73	21.82	20.36	20.74	27.89
508	26.64	26.26	25.5	20.46	31.55	23.92	23.45	27.46	19.21	23.32	23.38	21.75	22.29	30.04
509	28.88	28.28	27.55	21.88	34.51	25.89	25.22	29.95	20.54	25.22	25.2	23.34	24.03	32.37
510	31.39	30.66	29.79	23.41	37.89	28.05	27.3	32.73	21.93	27.27	27.32	25.05	26.02	35.21
511	34.1	33.25	32.5	25.26	41.72	30.32	29.71	35.71	23.56	29.57	29.68	27.21	28.35	38.58
512	37.27	36.42	35.44	27.36	46.01	33.16	32.49	39.43	25.42	32.29	32.41	29.55	30.93	42.74
513	41.09	40.17	38.96	29.76	51.16	36.34	35.61	43.61	27.75	35.43	35.54	32.48	33.9	47.48
514	45.73	44.29	43.04	32.57	57.23	40.14	39.33	48.25	30.36	39.13	39.25	35.91	37.34	53.17
515	51.02	49.52	48.06	35.84	64.2	44.65	43.71	53.87	33.53	43.64	43.71	39.96	41.5	60
516	57.21	55.66	53.77	40.06	72.46	49.83	48.98	60.39	37.17	48.97	49.1	44.74	46.27	68.27
517	64.72	62.88	60.68	45.26	82.47	56.4	55.52	68.55	41.78	55.61	55.63	50.72	52.5	78.86
518	73.87	72.04	69.79	51.52	94.48	64.85	63.32	78.82	47.66	63.59	63.74	57.99	59.98	91.82
519	85.06	82.74	80.58	59.34	109.1	74.82	73.19	91.18	54.98	73.6	73.77	66.75	69.25	108.1
520	98.56	96.14	93.38	68.72	126.6	86.97	85.03	106.3	63.42	85.35	85.82	77.48	80.45	128
521	115.2	113	109.4	80.78	147.9	102	99.94	124.6	74.25	100.2	100.7	90.88	94.34	153.2
522	135.6	132.8	129.1	95.75	173.7	120.6	118.3	147.2	88.15	118.3	119.1	107.6	112.2	184.9
523	160.8	157.7	153.6	114.1	205	143.4	140.9	174.3	105.4	140.8	141.8	128.1	133.8	225
524	192.5	189.4	184.5	137.7	242.9	171.6	168.9	207.9	127.5	168.7	170	154.1	160.8	275.4
525	232.6	229.1	223.2	168.4	289.9	208.6	205.2	250.3	156.2	204.8	206	187.5	195	340.6
526	282.4	278.7	272	207.1	347.8	254.3	250.4	301.9	192.4	249.7	250.2	229.2	237.6	429.8
527	344.7	340.2	333.2	256.7	416.6	311.1	306.5	365.4	238.7	305.5	306	281.1	291.4	532.1
528	422.3	412.7	405	317.5	502	380.3	375.1	448.6	296.3	373.4	373.7	344.8	356.7	656.2
529	515.8	506.3	495.7	391.3	604.9	466.4	460.1	541.5	367.3	457.2	456.8	424.7	443.4	810.8
530	628.7	618.1	605.7	484.9	724.8	569.9	562.7	652.1	454.5	557	555.4	518.6	538.3	996
531	764.9	750.5	736.2	597.4	866.3	692.5	684.7	781.7	560	676.7	673.7	629.8	651.4	1214
532	925.3	908.6	890.4	732.8	1031	837.4	827.9	933.5	685.3	815.3	812.7	762.4	784.4	1470
533	1113	1094	1071	893.2	1221	1009	995.9	1109	832.9	977.7	973.7	917.4	939.1	1758
534	1329	1309	1278	1078	1439	1205	1189	1307	1004	1165	1158	1095	1116	2097
535	1577	1555	1517	1294	1681	1429	1407	1525	1202	1376	1367	1295	1315	2479
536	1853	1824	1780	1537	1947	1676	1648	1770	1423	1608	1595	1514	1528	2894
537	2155	2120	2068	1804	2236	1947	1911	2037	1667	1865	1846	1758	1768	3342
538	2478	2438	2379	2093	2542	2238	2192	2321	1930	2135	2110	2017	2022	3814
539	2820	2771	2703	2397	2858	2542	2487	2614	2209	2417	2386	2283	2287	4301
540	3175	3118	3038	2714	3183	2854	2789	2915	2497	2708	2670	2559	2558	4794
541	3538	3470	3382	3042	3511	3174	3096	3218	2792	3000	2957	2839	2832	5283
542	3899	3823	3724	3369	3832	3489	3401	3516	3084	3290	3240	3115	3102	5754
543	4253	4166	4057	3687	4140	3796	3697	3801	3369	3567	3513	3380	3361	6199
544	4591	4491	4372	3992	4430	4084	3974	4068	3639	3825	3767	3629	3604	6606
545	4904	4793	4661	4277	4695	4351	4228	4310	3888	4065	4000	3856	3824	6971
546	5187	5065	4922	4535	4929	4589	4455	4525	4111	4277	4206	4059	4019	7279
547	5429	5300	5147	4760	5126	4792	4650	4705	4306	4456	4380	4229	4184	7528
548	5629	5490	5330	4945	5281	4956	4806	4848	4464	4601	4516	4363	4311	7714
549	5783	5637	5472	5089	5398	5081	4922	4952	4586	4709	4614	4466	4406	7837
550	5893	5741	5569	5193	5474	5167	5000	5019	4672	4780	4681	4532	4466	7897
551	5958	5802	5628	5257	5508	5216	5043	5048	4722	4817	4715	4562	4495	7900
552	5981	5822	5647	5284	5504	5229	5051	5046	4737	4822	4715	4564	4495	7850
553	5966	5805	5628	5274	5469	5206	5027	5012	4722	4795	4686	4537	4465	7756
554	5916	5750	5577	5233	5405	5155	4971	4950	4677	4741	4631	4486	4410	7621
555	5835	5668	5497	5163	5316	5076	4891	4864	4608	4664	4555	4411	4337	7451
556	5726	5558	5390	5069	5199	4975	4791	4759	4518	4565	4460	4317	4243	7255
557	5594	5429	5262	4956	5066	4854	4673	4638	4408	4452	4347	4210	4136	7038
558	5446	5281	5118	4825	4922	4719	4540	4505	4286	4323	4220	4090	4016	6803
559	5282	5121	4961	4679	4766	4572	4396	4361	4155	4184	4085	3962	3888	6558
560	5110	4954	4800	4528	4602	4422	4246	4212	4017	4042	3948	3828	3756	6311
561	4932	4783	4631	4373	4436	4266	4098	4060	3876	3897	3806	3691	3623	6064
562	4753	4609	4462	4216	4269	4112	3947	3909	3734	3752	3663	3556	3489	5822
563	4577	4437	4297	4060	4109	3958	3798	3759	3595	3610	3524	3422	3357	5586
564	4405	4267	4134	3906	3950	3808	3654	3612	3460	3470	3389	3290	3228	5359
565	4234	4103	3974	3758	3795	3662	3512	3469	3328	3337	3259	3162	3103	5143
566	4070	3944	3820	3612	3646	3519	3375	3332	3198	3210	3133	3038	2981	4934
567	3911	3788	3669	3472	3504	3380	3244	3199	3072	3085	3009	2920	2865	4732
568	3760	3641	3526	3337	3366	3248	3118	3076	2953	2967	2891	2806	2752	4543
569	3614	3501	3388	3207	3235	3121	2998	2957	2839	2853	2780	2698	2646	4361
570	3474	3367	3257	3084	3110	3003	2884	2846	2731	2745	2675	2596	2546	4190
571	3341	3241	3135	2970	2994	2891	2776	2740	2629	2645	2576	2500	2452	4030
572	3218	3121	3021	2863	2885	2785	2676	2642	2536	2551	2483	2412	2364	3882
573	3103	3010	2913	2763	2782	2687	2581	2551	2447	2460	2396	2328	2282	3745
574	2994	2906	2812	2667	2686	2595	2493	2464	2364	2377	2314	2249	2205	3616
575	2891	2806	2717	2577	2597	2508	2409	2380	2286	2297	2237	2174	2132	3494
576	2795	2712	2628	2493	2511	2425	2329	2301	2212	2223	2164	2104	2062	3380
577	2704	2625	2542	2413	2429	2346	2254	2227	2140	2150	2093	2036	1997	3273
578	2616	2540	2459	2334	2351	2269	2180	2157	2072	2081	2026	1969	1932	3168
579	2534	2459	2381	2259	2277	2198	2111	2089	2005	2015	1962	1907	1871	3068
580	2453	2381	2307	2188	2208	2129	2044	2025	1944	1953	1901	1847	1813	2973
581	2377	2306	2237	2121	2140	2064	1980	1962	1884	1893	1842	1789	1757	2882
582	2304	2235	2168	2054	2073	2000	1918	1900	1826	1834	1787	1734	1702	2793
583	2232	2165	2101	1990	2007	1936	1856	1840	1768	1775	1730	1680	1649	2706
584	2160	2095	2034	1926	1943	1874	1796	1780	1711	1719	1675	1628	1596	2619
585	2091	2027	1970	1865	1881	1815	1739	1723	1655	1662	1620	1576	1546	2535
586	2022	1960	1906	1804	1819	1754	1683	1665	1601	1609	1567	1523	1496	2452
587	1955	1896	1842	1744	1758	1695	1627	1608	1547	1554	1514	1472	1446	2369
588	1889	1833	1780	1686	1699	1638	1572	1553	1496	1501	1462	1422	1397	2288
589	1826	1771	1718	1629	1642	1582	1519	1501	1444	1450	1411	1373	1349	2209
590	1763	1709	1657	1572	1585	1528	1467	1449	1393	1399	1363	1325	1301	2130
591	1701	1648	1598	1516	1527	1475	1413	1397	1345	1348	1314	1276	1255	2052
592	1639	1590	1539	1460	1471	1420	1360	1345	1295	1298	1266	1228	1208	1976
593	1578	1532	1482	1407	1417	1367	1308	1295	1246	1248	1219	1183	1163	1900
594	1518	1473	1425	1353	1362	1316	1259	1245	1198	1199	1172	1138	1117	1825
595	1458	1415	1368	1300	1308	1264	1209	1197	1150	1151	1127	1093	1074	1750
596	1400	1359	1314	1247	1254	1213	1160	1149	1105	1105	1082	1049	1030	1678
597	1343	1303	1261	1196	1202	1164	1113	1103	1060	1059	1037	1006	987.9	1607
598	1288	1248	1208	1145	1153	1114	1066	1056	1015	1015	993.9	963	947	1537
599	1234	1194	1156	1097	1103	1066	1022	1012	971.5	972	951.7	922.8	905.6	1468
600	1182	1143	1106	1048	1055	1021	978.1	968.3	929.6	929.3	909.5	882.7	865.4	1403
601	1131	1094	1057	1001	1008	976.1	934.5	926.2	888.8	889	869.8	843.7	827.3	1339
602	1081	1045	1010	956.6	964.4	932.3	892.6	884.2	848.5	849.2	830.4	805.5	789	1277
603	1032	998.5	964.7	914.4	921.5	889.6	852.5	844.8	810	810.6	793.5	768.2	752.4	1217
604	986.1	953.4	920.7	873.7	881.3	849.9	813.3	806	773.6	773.4	757.2	733.2	717.6	1159
605	942	910.2	879.3	834.2	840.6	811.4	776.8	769.2	738.3	738	722.4	699.9	683.4	1105
606	897.4	867.7	838.3	795.6	801.8	773.7	740.2	732.5	704.6	703.8	688.5	666	651.8	1053
607	854	826.1	798.7	757.9	764.5	736.8	705	697.5	671.2	670.3	655	633.3	620.6	1002
608	812.8	786.1	760.8	721.7	728.1	700.6	671	663.2	638.3	637.7	623	602.3	589.4	951.9
609	773.3	747.4	722.7	687.1	692.1	666.4	638.5	631.1	606.9	607.3	592.1	572.8	561.1	904
610	735	710	687.2	652.8	657.6	633.4	606.9	599.6	576.3	576.6	562.2	544.6	533.4	858.3
611	697.3	673	653	619.7	623.4	600.7	577	569	546.6	547.8	534	517.5	506.6	814.9
612	661.6	639.5	620.2	588.9	592.2	570.2	547.5	540.4	518.9	520.2	507	491.3	481.2	772.3
613	629	607.7	589.8	559.3	562.4	541.7	520	513.8	492.6	494.8	481.7	467.5	457.2	732.8
614	597.7	577.4	560.5	531.5	533.9	514.7	494.3	488.4	467.6	470.4	458.5	444.7	434.2	695
615	567.5	548.2	532.7	505.2	507.7	489.7	470	464.1	444.4	447.2	435.9	422.5	412.8	659.9
616	539	521.3	506.9	480	482.5	465.9	446.4	441.2	422	424.5	414.4	401.8	392.5	626.3
617	513.3	495.4	481.9	456.6	459.3	442.9	423.9	419.2	401	403.8	394.3	382.4	373.3	594.8
618	488	473	458.3	434.8	437.6	421.3	402.9	399	381.1	383.9	374.9	363.5	355.1	565.6
619	464.2	449.8	435.4	413.1	416.3	400.5	383.7	379.7	362.4	365.6	356.5	346.4	338.3	537.7
620	441.6	428.1	413.7	392.8	396.2	381.6	365.3	361.5	345.1	347.6	339.5	329.5	322.2	511.3
621	420.6	407.6	393.1	373.7	377.8	363	348.1	343.9	329	331	323.2	313.5	307.5	486.2
622	401	388.3	374.1	355.4	359.5	345.4	330.9	327.3	313.3	315.3	307.4	298.6	292.9	462.7
623	381.8	369.7	356	338.2	342	328.6	315	311.5	298.5	300.3	292.9	284.1	278.5	440.4
624	363.3	351.7	339	321.7	325.3	313.3	300.4	296.5	284.4	286.1	278.7	270.4	265.7	419.4
625	346	334.9	322.6	305.9	309.1	298.6	286.1	282.5	271.2	272.3	265.5	257.8	253.3	399.3
626	329.6	318.5	307.6	291.3	293.9	285	272	269.2	258.5	259.2	252.8	245.4	241.2	380.3
627	313.7	303.1	293	277.8	279.9	271.3	259.1	256.5	245.9	246.8	240.9	233.7	229.3	362
628	298.8	288.7	279.3	264.9	266	258.8	246.8	244.3	234.3	235.3	229.5	223	218.9	345.1
629	284.9	275	265.9	253	253.6	246.6	235.7	232.8	223.9	224.4	219.5	213.3	208.8	329.3
630	271.8	261.9	253.3	241.1	241.9	235	225	221.8	213.8	214	209.3	203.7	199.2	314
631	258.9	249.7	241.6	229.7	230.8	224	214.3	211.6	204	204.2	199.6	194.3	189.8	299.2
632	246.8	238.2	230.8	219	220.5	213.3	204.4	201.8	194.7	195.2	190	185.4	180.8	285
633	235.7	227.7	220.3	208.6	210.8	203.7	195.1	192.3	185.9	186.1	181.4	176.9	172.7	271.7
634	224.8	217.3	210.2	199	201.2	194.7	186.1	183.5	177.2	177.4	173.1	168.9	165.3	259.2
635	214.1	207.4	200.9	189.6	192.1	185.6	177.9	175.3	169	169.4	165.2	161.5	157.3	246.8
636	204.3	198.5	191.9	180.8	183.4	177.2	169.8	167.8	161.1	161.8	157.4	153.9	150.3	235.5
637	195	189.8	183.5	172.7	175.5	169.3	162.1	160.4	154.1	154.8	150.5	146.9	143.8	225.4
638	186.5	181.7	175.4	165.2	167.3	162	155.1	153.2	147.5	148.1	143.8	140.5	137.7	215.1
639	178.6	173.8	167.5	158	160.3	155	148.7	146.4	141.3	141.6	138.1	134.3	131.9	205.8
640	170.8	166.4	160.5	151.4	153.5	148.2	142.7	140.2	135.2	136	132.4	128.7	126.5	197.3
641	163.6	159.5	154.3	146.4	147.1	141.7	136.9	134.3	129.9	130.3	126.9	123.5	121.3	189.2
642	156.8	153	147.9	146.1	141.2	136.1	131.1	128.9	124.7	125.1	121.5	118.3	116.6	181.8
643	150.5	146.6	142.3	149	135.6	131.2	125.6	123.3	119.8	119.9	116.9	113.7	112.1	174.3
644	144.7	140.8	136.6	155	130.4	126.2	120.7	118.8	115.2	115.1	112.5	109.5	107.9	167
645	139.1	135.5	131.4	162.6	125.9	121.1	116.3	114.5	110.8	110.8	108.5	105.5	103.8	160.7
646	134	130.2	126.8	171.7	121.2	116.9	111.7	110.1	106.7	106.5	104.4	101.8	100.2	154.4
647	129	125.3	122	181.1	116.7	112.7	107.5	106.4	103	102.5	100.7	98.42	96.34	148.4
648	124.3	120.9	117.6	188.1	112.5	108.5	103.7	102.6	99.44	99.1	96.93	94.83	92.86	142.8
649	120.1	116.4	113.4	190.3	108.5	104.6	100	99.1	95.85	95.55	93.84	91.61	89.73	137.2
650	115.5	112.3	109.1	188.5	104.6	100.6	96.77	95.71	92.34	92.2	90.7	88.13	86.43	132
	5981	5822	5647	5284	5508	5229	5051	5048	4737	4822	4715	4564	4495	7900
