# Supplementary material for: Cascade cyclization of alkene-tethered acylsilanes and allylic sulfones enabled by unproductive energy transfer photocatalysis
Source: Nat Commun. 2022 Oct 16;13:6111. doi: 10.1038/s41467-022-33730-x (PMC9573877; doi:10.1038/s41467-022-33730-x)
Supplement: Supplementary file 3 — Source Data [file 41467_2022_33730_MOESM3_ESM.zip › source-date-fig2-a.xlsx]

## Sheet: Sheet1
figure2a
entry	conv of 1a
	2 h	6 h	30 h
1	0	0	0	1a in dark
2	0.01	0.1	0.14	1a with Eosin Y
3	0.11	0.22	0.4	1a
